# Supplementary material for: Trends and Challenges in Plant Cryopreservation Research: A Meta-Analysis of Cryoprotective Agent Development and Research Focus
Source: Plants (Basel). 2025 Feb 3;14(3):447. doi: 10.3390/plants14030447 (PMC11821117; doi:10.3390/plants14030447)
Supplement: Supplementary file 1 [file plants-14-00447-s001.zip]

Archive with 2 entries (2 files):
- Supplementary Figure.pptx
- Supplementary tables.xlsx
