# Supplementary material for: Trends and Challenges in Plant Cryopreservation Research: A Meta-Analysis of Cryoprotective Agent Development and Research Focus
Source: Plants (Basel). 2025 Feb 3;14(3):447. doi: 10.3390/plants14030447 (PMC11821117; doi:10.3390/plants14030447)
Supplement: Supplementary file 1 [file plants-14-00447-s001.zip › Supplementary tables.xlsx]

## Sheet: Table S1
	Table S1. The primary list of search terms for retrieving research papers on plant cryoprotectants from Web of Science and Scopus, along with the number of papers downloaded using each search term.
	1st search terms	WoS	Scopus
	cryopreservation	29120	50318
	cryoprotectant	7104	7984
	cryoprotective	2383	9520
	cryopreserved	17576	19492
	cryopreserve	878	1148
	cryoprotect	34	24
	freeze-thaw cycle	1866	12175
	extremely low temperature	532	1789
	liquid nitrogen	19336	39279
	extreme temperature	3223	10263
	the number of total articles	82052	151992

## Sheet: Table S2
	Table S2. Selection of articles containing the secondary search terms from the collected articles.
	Alphabet	2nd search terms
	A	amyloplast
	B	breeding, bryophyte, bud
	C	callus, calyx, carpel, chloroplast, chromoplast, cotyledon, crops
	D	dicotyledon, dicotyledonous, doubled haploid
	E	egg nucleus, embryonic axis, endosperm
	F	floral, flowering, fruit
	H	haploid
	M	male gametophyte, megaspore mother cell, meiosis, microspore, microspore, microspore mother cell, microsporophyll, monocotyledon, monocotyledonous, moss
	O	ovule
	P	perianth, petal, pistil, plant, plumule, pollen, pollination, protoplast
	R	radicle, root
	S	scutellum, seed, sepal, shoot, somatic embryo, stamen
	Z	zygotic embryo

## Sheet: Table S3
	Table S3. List of words unrelated to the topic.
	Alphabet	Off-topic terms
	A	acipenser baerii, adenovirus, adipose, aircraft, alga, algae, algal, allergic, allograft, alpaca, alzheimer's disease, amniotic, amphibian, amphibians, anaerobic, anaesthesia, anguilla japonica, animal, animal husbandry, aorta, aortic, aphid, aquaculture, armyworm, arthrobacter, arthropods, artificial insemination, asphalt, astrocytoma, atmosphere packaging, atmospheric, atmospheric pressure, avi…
	B	b cells, barcode, barnacle, basidiomycete, beet, beetle, biochar, biodegradation, bioenergy, biomimetically, bird, birnessite, blefco, blood, blood stem cell, boar, bone, bovine, bovine oocyte, brain, breast, buffalo, bull
	C	cadang-cadang, caesium, calcification, calf, camelid, cancer, canine, cardiovascular, carp, cartilage, caterpillar, cattle, cell therapy, cement, ceramics, cerebellar, cetyl trimethyl ammonium bromide, cetyltrimethylammonium bromide, cheese, chemical fixation, chemoradiotherapy, chicken embryonic, chimera, cho cell, chondrocyte, chorion, ciliata, circulating tumor, clam, climatic patterns, clinic…
	D	deer, dental, dermal, diabetes, diagnostic method, diamond, diatom, diesel, digestive system, dna isolation, dna quality, dna yield, domestic cat, donor, dough, dried root, dry milling
	E	egg yolk, ejaculates, electroless plating, elephant, embryonic stem cell, emulsifier, endometrial stromal, endothelial cell, endothelium, ependymoma, epidermal, epididymal, epithelial, erythroid, ewing, extracellular matrix
	F	faecal pellet, ferret, fertilized egg, fertilizer, fetal, fibroblast, fibular, fish, flounder, follicle, fossil, fuels, freeze-dried, frog, fuel, fuels, functional, food, fungal, fungi, fungus
	G	gabaergic, ganglion cell, germinoma, giant, grouper, giemsa, gigantea, gingival, glioblastoma, glioma, goat, granulocyte, granulosa, grazed pastures, gut, gynaecology
	H	hacat, haematopoietic, hair, hamster, heart, heart valve, heart valves, heavy ion, heavy metal, hela cell, hematopoietic, hemoglobin, hepatitis, hepatocyte, hepatocytes, hepatoprotective, hepg2, hesc, hippocampus, honeybee, horse, ht29, human embryonic, human embryos, human nutrition, human ovarian, human sperm, human spermatozoa, humpback grouper, hybridoma, hyperstimulation, hysteroscopy
	I	immune, immunodeficiency, inert mineral, infection, inflammation, insects, insulin, invertebrates, ischemic, isolating rna
	K	kelp, keratinocyte, kidney, kinetic monte carlo, kupffer cell
	L	labor scarcity, lambdina fiscellaria, larva, larvae, larval, leucocytes, leukaemia, leukapheresis, leukemia, leukocyte, lichen, light-emitting, limb, limbal epithelial, liquefied natural gas, liquid ammonia, liquid hydrogen, liquid oxygen, listeria, liver, livestock, lovo cell, lung, lymphocytes, lymphoma, lymphoproliferative, lynx, lyophilization
	M	maceration, macroalgae, macrophage, magnetic field, magnetic topological insulator, malaria, mammalian, mammalian oocyte, mandibular, manure, marbled grouper, marrow, medulloblastoma, megakaryocyte, melanocytes, menopausal, menstrual, merkel cell, mesenchymal, mesh screen, metabolic engineering, mice, microalga, microalgae, microbridge, mild drought stress, milt, minipig, miniprep, mink, mite, mo…
	N	nanocrystal, nanoemulsion, natural killer, natural-killer, nauplius, nematode, nematodes, nematodes, neonatal, neophocaena phocaenoides asiaeorientalis, nervous, neuroectodermal, neurogenic, neurological, neuron, nk cells, nuclear power, nutritional value
	O	obstetrics, offspring, oogonia, orthopaedic, osteoblast, osteogenesis, osteogenic, ostrea edulis, overhauser, ovine, oyster
	P	packaging, pancreatic, panda, parasite, parasitic, Parkinson, pathogen, patient, perfluorochemical, pericyte, periosteum, peromyscus, pest, phyllosphere, phytoplankton, piaractus mesopotamicus, pig, planktonic, plastic straw, pluripotent, pollution, polyspermic, porcine, pork, postharvest, post-harvest application, poultry, power plant, prawn, pregnancy, preimplantation, probiotic, progenitor cel…
	Q	quality gene, quality dna, quality rna
	R	rabbit, racoon, radopholus similis, ram, rat liver, red and blue light, renal, retinal, revascularization, rna purification, rooster, rumen, ruminant
	S	salmon, scaffold, scoliosis, seagrass, seagrasses, seaweed, secondary wall, serum, sheep, shellfish, shrimp, slaughter, sludge, small rna, soil, somatic cell, space, shuttle, spawning, spermatogonial, spinal cord, squalene, stallions, steel pipe, stifle joint, stromal, sturgeon, sunshine, superconducting, superconductor, surgery
	T	t cells, tardigrades, t-cell, tendon, tenocyte, tenon's, testicular, testicular, thermography, thin film, tibial, tissue engineering, tooth, tracheobronchial
	U	ultrasonic velocity, umbilical cord, umbilical vein, urchin, urine
	V	vacuum, vapor, vein graft, venous, vertebrates
	W	wastewater, weight dna, wild cat, wilt disease, wine, woman
	Y	y.pestis, yeast
	Z	zebrafish

## Sheet: Table S4
	Table S4. List of synonyms
	patterns	replacements
	-80	freezing
	(ms) basal medium	msmedium
	1,2,3-propanetriol	glycerol
	1,2-dioleoyl-sn-glycero-3-phosphocholine-beta-sitosterol	12dioleoylsnglycero3phosphocholinebetasitosterol
	1/2 ms	msmedium
	1/2 ms medium	msmedium
	1000-grain weight	thousandgrainweight
	196 degrees c	liquidnitrogen
	-196°c	liquidnitrogen
	1-fenil-3-(1,2,3-tiadiazol-5-il)urea	thidiazuron
	1-palmitoyl-2-oleoyl-sn-glycero-3-phosphocholine	1palmitoyl2oleoylsnglycero3phosphocholine
	1-phenyl-3-(1,2,3-thiadiazol-5-yl)-urea	thidiazuron
	2, 4-dichlorophenoxyacetic acid	planthormone
	2,2-diphenyl-1-picrylhydrazyl	dpph
	2,4-dichlorophenoxy acetic acid	planthormone
	2,4-dichlorophenoxyacetic acid	planthormone
	2,4-dichlorophenoxy-acetic acid	planthormone
	2-amino ethanesulfonic acid	taurine
	2-o-alpha-d-glucosyl-sn-glycerol	glucosylglycerol
	3′race-pcr	pcr
	3at1	spacing around
	3-ketoacyl-coa thiolase	3ketoacylcoathiolase
	4-(indol-3-yl) butyric acid	planthormone
	6-benzyl amino?purine	planthormone
	6-benzyl amino-purine	planthormone
	6-benzyladenine	planthormone
	6-benzylaminopurine	planthormone
	6-furfurylaminopurine	kinetin
	-80 degrees c	freezing
	-80 degreesc	freezing
	aat	alcoholacyltransferase
	abiotic stress	abioticstress
	abioticstresse	abioticstress
	abioticstressor	abioticstress
	abscisic acid	abscisicacid
	accelerator mass spectrometry	acceleratormassspectrometry
	accumulated cold degree days	accumulatedcolddegreedays
	acee	pyruvatedehydrogenasee1component
	acetic acid	aceticacid
	acetyl coenzyme a transferase	acetylcoenzymeatransferase
	acetylsalicylic acid	acetylsalicylicacid
	acid invertase	acidinvertase
	acrylic acid	acrylicacid
	actual photochemical efficiency of psii	chlorophyllfluorescence
	adc	argininedecarboxylase
	adenosine diphosphate	adp
	adenosine triphosphatase	atpase
	adenosine triphosphate	apt
	adh	alcoholdehydrogenase
	aflp	amplifiedfragmentationlengthpolymorphism
	agl5	spacing around
	air flow	airflow
	ala	aminolevulinicacid
	ala	alanine
	alanine	aminoacid
	alanine-glyoxylate aminotransferase 2 homolog 3	at3g08860
	alcohol acyltransferase	alcoholacyltransferase
	alcohol dehydrogenase	alcoholdehydrogenase
	alginate bead	alginatebead
	alginate gel	alginatebead
	alginate hydrogel	alginatebead
	alginate-bead	alginatebead
	alginatemicrobeads	alginatebead
	alginic acid	alginicacid
	alkali stress	alkalistress
	alpha - naphthalene acetic acid	naphthaleneaceticacid
	alpha naphthalene acetic acid	naphthaleneaceticacid
	alpha -naphthalene acetic acid	naphthaleneaceticacid
	alpha- naphthalene acetic acid	naphthaleneaceticacid
	alpha-naphthalene acetic acid	naphthaleneaceticacid
	aluminium cryo-plate	cryoplatemethod
	aluminium foil	aluminiumfoil
	aluminum foil	aluminumfoil
	amino acid	aminoacid
	aminoaminoacid	aminoacid
	aminobutryic acid	aminobutryicacid
	aminolevulinic acid	aminolevulinicacid
	aminooxyacetic acid	aminooxyaceticacid
	ammonium chloride	ammoniumchloride
	ammonium nitrate	ammoniumnitrate
	amplified fragmentation length polymorphism	amplifiedfragmentationlengthpolymorphism
	anilinonaphthalene-8-sulfonate	anilinonaphthalene8sulfonate
	anr	spacing around
	ans	spacing around
	anti - freeze protein	antifreezeprotein
	anti - freeze protein iii	antifreezeprotein
	anti - freeze proteins	antifreezeprotein
	anti freeze protein	antifreezeprotein
	anti -freeze protein	antifreezeprotein
	anti- freeze protein	antifreezeprotein
	anti freeze protein iii	antifreezeprotein
	anti -freeze protein iii	antifreezeprotein
	anti- freeze protein iii	antifreezeprotein
	anti freeze proteins	antifreezeprotein
	anti -freeze proteins	antifreezeprotein
	anti- freeze proteins	antifreezeprotein
	antifreeze protein	antifreezeprotein
	anti-freeze protein	antifreezeprotein
	antifreeze protein iii	antifreezeprotein
	anti-freeze protein iii	antifreezeprotein
	antifreeze proteins	antifreezeprotein
	anti-freeze proteins	antifreezeprotein
	antioxidant enzyme	antioxidantenzyme
	antioxidant enzymes	antioxidantenzyme
	ap2/erf	ap2erf
	ap2-erebp	ap2erebp
	apetala2/ethylene responsive factor	ap2erf
	apple chlorotic leaf spot virus	virus
	apple mosaic virus	virus
	apple stem grooving virus	virus
	apple stem pitting virus	virus
	apx	spacing around
	arbuscular mycorrhizal fungi	arbuscularmycorrhizalfungi
	arginine	aminoacid
	arginine decarboxylase	argininedecarboxylase
	artemisinin and freeze-thaw stress	artemisininandfreezethawstress
	artemisinin, salt and freeze-thaw stress	artemisininsaltandfreezethawstress
	artichoke latent virus	virus
	ascorbate	ascorbicacid
	ascorbate peroxidase	ascorbateperoxidase
	ascorbic acid	ascorbicacid
	asp	asparticacid
	asparagines synthetase	asparaginessynthetase
	aspartate	aminoacid
	aspartic acid	aminoacid
	aspartic acid	asparticacid
	auxin response factor	arf
	bacterial enzyme-induced calcium carbonate precipitation (beicp)	bacterialenzymeinducedcalciumcarbonateprecipitation
	balangu seed gum	balanguseedgum
	banana streak virus	virus
	barley stripe mosaic virus	virus
	basic helix-loop-helix	bhlh
	basic leucine zipper	bzip
	basic/helix-loop-helix	bhlh
	basil seed gum	basilseedgum
	behenic acid	fattyacid
	bell	spacing around
	benzenesulfinic acid	benzenesulfinicacid
	benziladenine	planthormone
	benzoic acid	benzoicacid
	benzyl adenine	planthormone
	benzyl amino purine	planthormone
	benzyladenine	planthormone
	bile acid	bileacid
	bisphosphoglycerate - dependent phosphoglycerate mutase	bisphosphoglyceratedependentphosphoglyceratemutase
	bisphosphoglycerate- dependent phosphoglycerate mutase	bisphosphoglyceratedependentphosphoglyceratemutase
	bisphosphoglycerate-dependent phosphoglycerate mutase	bisphosphoglyceratedependentphosphoglyceratemutase
	bmy	amylase
	boric acid	boricacid
	brs	brassinosteroids
	butylene glycol	butyleneglycol
	butyric acid	fattyacid
	cabernet sauvignon	cabernetsauvignon
	cad	cinnamylalcoholdehydrogenase
	caffeic acid	caffeicacid
	caffeoylquinic acid	caffeoylquinicacid
	caftaric acid	caftaricacid
	calcium ion	calciumion
	calcium ions	calciumion
	calcium alginate	calciumalginatebead
	calcium alginate balls	calciumalginatebead
	calcium alginate beads	calciumalginatebead
	calcium alginate capsules	calciumalginatebead
	calcium alginate encapsulation	calciumalginatebead
	calcium alginate gel	calciumalginatebead
	calcium alginate hollow beads	calciumalginatebead
	calcium alginate hydrogel	calciumalginatebead
	calcium alginate matrix	calciumalginatebead
	calcium alginate microcapsules	calciumalginatebead
	calcium alginate microencapsulation	calciumalginatebead
	calcium channels	calciumchannel
	calcium chloride	calciumchloride
	calcium nitrate	calciumnitrate
	calcium nitrite	calciumnitrite
	calcium-alginate	calciumalginatebead
	calcium-alginate beads	calciumalginatebead
	calcium-alginate capsules	calciumalginatebead
	calcium-alginate encapsulation	calciumalginatebead
	calcium-alginate gel	calciumalginatebead
	calcium-alginate hollow beads	calciumalginatebead
	calcium-alginate hydrogel	calciumalginatebead
	calcium-alginate matrix	calciumalginatebead
	calcium-alginate microcapsules	calciumalginatebead
	calcium-alginate microencapsulation	calciumalginatebead
	calli	callus
	carbon dioxide	carbondioxide
	carbon nanomaterials	carbonnanomaterials
	carbonic acid	carbonicacid
	carboxylic acid	carboxylicacid
	carboxymethyl cellulose	carboxymethylcellulose
	catalase2	catalase
	catalase3	catalase
	cca1	spacing around
	cchmvd	chrysanthemumchloroticmottleviroid
	ccr	cinnamoylcoareductase
	cea	cellularenergyallocation
	ceas	cotyledonaryembryonicaxes
	cell-free dna	gene
	cellular energy allocation	cellularenergyallocation
	cellulose synthase 6	cesa6
	cellulose synthase-like protein g3 isoform x1	cslg3
	cft day	cropfailuretemperatures
	cft days	cropfailuretemperatures
	cft temperature	cropfailuretemperatures
	cft temperatures	cropfailuretemperatures
	cft trend	cropfailuretemperatures
	cft trends	cropfailuretemperatures
	cfts day	cropfailuretemperatures
	cfts days	cropfailuretemperatures
	cfts temperature	cropfailuretemperatures
	cfts temperatures	cropfailuretemperatures
	chalcone synthase	chs
	channelled rutherford backscattering spectrometry	channelledrutherfordbackscatteringspectrometry
	chi i	spacing around
	chicoric acid	chicoricacid
	chlm	magnesiumprotoporphyrinixmethyltransferase
	chlorogenic acid	chlorogenicacid
	chloromercuribenzenesulfonic acid	chloromercuribenzenesulfonicacid
	chlorophyll fluorescence	chlorophyllfluorescence
	chlorophyllfluorescence (chlorophyllfluorescence)	chlorophyllfluorescence
	choline kinase 1	ck1
	chromatography?mass spectrometry	gcms
	chrysanthemum chlorotic mottle viroid	chrysanthemumchloroticmottleviroid
	chrysanthemum stunt viroid	chrysanthemumstuntviroid
	chs	spacing around
	cinnamic acid	cinnamicacid
	cinnamoyl-coa reductase	cinnamoylcoareductase
	cinnamyl alcohol dehydrogenase	cinnamylalcoholdehydrogenase
	citrate cycle	tcacycle
	citric acid	citricacid
	citrus tristeza virus	virus
	climate change	climatechange
	clyopreservation	cryopreservation
	cold stress	coldstress
	cold-regulated (cor) genes	corgene
	completely randomized design	completelyrandomizeddesign
	confocal laser scanning microscopy	confocallaserscanningmicroscopy
	consiglio per la ricerca in agricoltura e l'analisi dell'economia agraria	consiglioperlaricercainagricolturaelanalisidelleconomiaagraria
	cor	coldregulatedgenes
	cor gene	corgene
	cotyledonary embryonic axes	cotyledonaryembryonicaxes
	coumaric acid	coumaricacid
	coutaric acid	coutaricacid
	cpa	cryoprotectiveagent
	cppu	cytokinin4pu30
	cpt	cold preservation time
	cpt	cryoprotectant pretreatment
	cra	consiglioperlaricercainagricolturaelanalisidelleconomiaagraria
	crassulacean acid	crassulaceanacid
	c-rbs	channelledrutherfordbackscatteringspectrometry
	crd	completelyrandomizeddesign
	created restriction site-pcr	pcr
	c-repeat binding factor	crepeatbindingfactor
	crop failure temperatures	cropfailuretemperatures
	cross-sectional transmission electron microscopy	xtem
	crs-pcr	pcr
	cryo plate	cryoplate
	cryo plates	cryoplate
	cryo preservation	cryopreservation
	cryo system	cryosystem
	cryo-plate	cryoplatemethod
	cryo-plate cryogenic procedure	cryoplatemethod
	cryo-plate cryogenic procedures	cryoplatemethod
	cryo-plate cryopreservation method	cryoplatemethod
	cryo-plate cryopreservation methods	cryoplatemethod
	cryo-plate cryopreservation technique	cryoplatemethod
	cryo-plate cryopreservation techniques	cryoplatemethod
	cryoplate droplet-vitrification technique	cryoplatemethod
	cryo-plate method	cryoplatemethod
	cryo-plate methods	cryoplatemethod
	cryoplate procedure	cryoplatemethod
	cryo-plate procedure	cryoplatemethod
	cryo-plate procedures	cryoplatemethod
	cryoplate protocol	cryoplatemethod
	cryo-plate protocol	cryoplatemethod
	cryo-plate protocols	cryoplatemethod
	cryo-plate system	cryoplatemethod
	cryoplate technique	cryoplatemethod
	cryo-plate technique	cryoplatemethod
	cryo-plate techniques	cryoplatemethod
	cryo-plates	cryoplate
	cryoprotective agent	cryoprotectiveagent
	cryoprotective agents	cryoprotectiveagent
	cryo-scanning electron microscopy	scanningelectronmicroscopy
	cryo-system	cryosystem
	csvd	chrysanthemumstuntviroid
	cucumber mosaic virus	virus
	cyanoalanine synthase	cyanoalaninesynthase
	cys2-his2	c2h2
	cysteine	aminoacid
	cysteine synthase	cysteinesynthase
	cytochrome c oxidase	cytochromecoxidase
	d cryo-plate	dcryoplate
	daf	daysafterflowering
	damd	directedamplificationofminisatellitedna
	dap	daysafterpollination
	dap	dimethylsulphoxide, acetamide, propyleneglycol
	day of the year	dayoftheyear
	days after flowering	daysafterflowering
	days after pollination	daysafterpollination
	d-cp	dcryoplate
	d-cryoplate	dcryoplate
	ddpcr	pcr
	dehydration responsive element binding	dreb
	dehydration-responsive element/c-repeat	drecrt
	dehydration-responsive element-binding	dreb
	dehydrin	dehydrin
	dehydrins	dehydrin
	dehydroascorbate reductase	dehydroascorbatereductase
	dehydroascorbic acid	dehydroascorbicacid
	della	spacing around
	delta 1-pyrroline-5-carboxylate synthetase	p5cs
	delta-1-pyrroline-5-carboxylate synthase	p5cs
	deltaph-driven (clo3-)-cl-36	deltaphdrivenclo3cl36
	deoxyribonucleic acid	nucleicacid
	dfr	spacing around
	dichlorophenoxyacetic acid	planthormone
	dichlorophenoxy-acetic acid	dichlorophenoxyaceticacid
	diethylene glycol	diethyleneglycol
	differential expression unigenes	rnaseq
	differential scanning calorimeter	differentialscanningcalorimetry
	differential scanning calorimetry	differentialscanningcalorimetry
	differential thermal analyses	differentialthermalanalysis
	differential thermal analysis	differentialthermalanalysis
	differentially expressed gene	rnaseq
	differentially expressed genes	rnaseq
	digital pcr	pcr
	dihydroflavonol-4-reductase	dfr
	dihydroxybenzoic acid	dihydroxybenzoicacid
	dihydroxyphenylacetic acid	dihydroxyphenylaceticacid
	dimethyl acetamide	dimethylacetamide
	dimethyl formamide	dimethylformamide
	dimethyl sulfoxide	dimethylsulfoxide
	dimethyl sulphoxide	dimethylsulfoxide
	dimethyl-acetamide	dimethylacetamide
	dimethylarsinic acid	dimethylarsinicacid
	dimethyl-formamide	dimethylformamide
	dimethyl-sulfoxide	dimethylsulfoxide
	directed amplification of minisatellite dna	directedamplificationofminisatellitedna
	disease-related cis-acting elements	dre
	dm	drymatter
	dmb	drymassbasis
	dmb	l2diamino45methylenedioxybenzene
	dmf	dimethylformamide
	dna polymerase chain reaction	pcr
	docosahexaenoic acid	docosahexaenoicacid
	dopc	12dioleoylsnglycero3phosphocholine
	doy	dayoftheyear
	dpcr	pcr
	dppc	12dipalmitoylsnglycero3phosphocholine
	dre/crt	drecrt
	dre-binding protein	dreb
	droplet digital pcr	pcr
	droplet-vitrification	dropletvitrification
	drop-vitri	dropletvitrification
	drought stress	droughtstress
	drought tolerance	droughttolerance
	drought tolerant	droughttolerance
	drought-tolerance	droughttolerance
	drought-tolerant	droughttolerance
	dry matter	drymatter
	dry weight	dryweight
	dta	differentialthermalanalysis
	d-v	dropletvitrification
	dymethil sulfoxide	dimethylsulfoxide
	e. faecalis	enterococcusfaecalis
	ea	embryonicaxes
	eas	embryonicaxes
	ec	embryogeniccell
	ec	enzymecodenumber
	ecs	embryogeniccellsuspensioncultures
	edta	ethylenediaminetetraaceticacid
	edta-ca	edta
	effective photochemical efficiency of psii	chlorophyllfluorescence
	effective photochemical quantum yield of photosystem ii	chlorophyllfluorescence
	effective quantum efficiency of psii	chlorophyllfluorescence
	effective quantum yield of ps ii photochemistry	chlorophyllfluorescence
	effective quantum yield of psii	chlorophyllfluorescence
	egg phosphatidylcholine	eggphosphatidylcholine
	egg phosphatidylethanolamine	eggphosphatidylethanolamine
	eicosapentaenoic acid	eicosapentaenoicacid
	electrolyte leakage	electrolyteleakage
	electron transport rate	chlorophyllfluorescence
	electronic scanning microscopy	scanningelectronmicroscopy
	ellagic acid	ellagicacid
	embryo sac	embryosac
	embryogenic calli	embryogeniccalli
	embryogenic cell	embryogeniccalli
	embryogenic cell suspension cultures	embryogeniccellsuspensioncultures
	embryogenic suspensor masses	embryogenicsuspensormasses
	embryonal suspensor masses	embryogenicsuspensormasses
	embryonic axes	embryonicaxes
	embryonic axis	embryonicaxis
	embryonic axis	embryonicaxes
	embryonic callus	embryogeniccalli
	encapsulation-dehydration	encapsulationdehydration
	encapsulation-vitrification	encapsulationvitrification
	encap-vitri	encapsulationvitrification
	ende	encapsulationdehydration
	endochitinase	endo chitinase
	endoglucanase	endo glucanase
	energy-dispersive spectrometer	energydispersivespectrometer
	energy-dispersive x-ray spectroscopy	energydispersivespectrometer
	eno	enolase
	enterococcus faecalis	enterococcusfaecalis
	envi	encapsulationvitrification
	environmental condition	environmentalcondition
	enzymatically induced carbonate precipitation	enzymaticallyinducedcarbonateprecipitation
	enzymatically induced carbonate precipitation (eicp) technique	enzymaticallyinducedcarbonateprecipitation
	eps	polysaccharide
	epstein barr virus	virus
	epstein-barr virus	virus
	erf	spacing around
	erf domain protein 12	erf12
	eric-pcr polymorphism	pcr
	esm	embryogenicsuspensormasses
	est	expressionsequencestag
	ethanediol	ethyleneglycol
	ethylene diamine tetra acetic acid	edta
	ethylene glycol	ethyleneglycol
	ethylene glycol tetraacetic acid	ethyleneglycoltetraaceticacid
	ethylene glycol-bis(β-aminoethyl ether)-n,n,n′,n′-tetraacetic acid	ethyleneglycoltetraaceticacid
	ethylene, glycol	ethyleneglycol
	ethylenediaminetetraacetic acid	ethylenediaminetetraaceticacid
	ethylenediaminetetraacetic acid	edta
	ethylenediamine-tetraacetic acid	edta
	ethylene-glycol	ethyleneglycol
	ethylene-responsive element-binding factor	erf
	ethylene-responsive transcription factor rap2-3-like	ebp
	ethylhexanoic acid	ethylhexanoicacid
	european cooperative programme for plant genetic resources	plantgeneticresourcesinstitute
	exodium- like1	exl1
	exopolymeric substances	polysaccharide
	exopolysaccharide	polysaccharide
	exopolysaccharide	polysaccharide
	ex-pansin-a8-like	exp8
	expressed sequence tags	est
	expression sequences tag	expressionsequencestag
	extracellular polymeric substances	polysaccharide
	extreme low temperature	freezing
	extremely low temperature	freezing
	f′3h	f3h
	f3'5'h	f35h
	f3ggt1	spacing around
	f3'h	f3h
	fa	artemisininandfreezethawstress
	fao	foodandagricultureorganization
	far1	spacing around
	fas	artemisininsaltandfreezethawstress
	fatty acid	fattyacid
	fbpase	fructose16bisphosphatase
	fcm	flowcytometry
	fda	fluoresceindiacetate
	fe- edta	edta
	fe-2(so4)(3)	ferricsulfate
	fe2(so4)3	ferricsulfate
	fe3+	ferricion
	fe-edta	edta
	fe-ethylenediaminedi(o)hydroxyphenylacetic acid	ferricethylenediaminetetraacetate
	fe-ethylenediaminetetracetic acid	edta
	ferric ethylenediaminetetraacetate	ferricethylenediaminetetraacetate
	ferric reducing antioxidant power	ferricreducingantioxidantpower
	ferric sulfate	ferricsulfate
	ferulic acid	ferulicacid
	fibrous cellulose	fibrouscellulose
	flavonol synthase	fls
	flc	spacing around
	flow cytometry	flowcytometry
	fls	spacing around
	fluorescein diacetate	fluoresceindiacetate
	fluorescence real-time rt-pcr	pcr
	fluorochromasia	fluorochromaticreaction
	fluorochromatic reaction	fluorochromaticreaction
	fluorochromatic reaction (fcr) test	fluorochromaticreactiontest
	folic acid	folicacid
	food and agriculture organization	foodandagricultureorganization
	formaldehyde dehydrogenase	formaldehydedehydrogenase
	formic acid	formicacid
	fourier transform infrared (ftir) spectroscopy	ftir
	fourier transform infrared spectroscopy	fouriertransforminfraredspectroscopy
	frap	ferricreducingantioxidantpower
	free water content	water
	freeze - thaw	freezethawingcycle
	freeze and thaw cycles	freezethawingcycle
	freeze thaw	freezethawingcycle
	freeze thaw cycle	freezethawingcycle
	freeze thaw cycles	freezethawingcycle
	freeze thaw method	freezethawingcycle
	freeze thaw procedure	freezethawingcycle
	freeze thaw process	freezethawingcycle
	freeze thaw protocol	freezethawingcycle
	freeze thawing cycle	freezethawingcycle
	freeze thawing method	freezethawingcycle
	freeze thawing procedure	freezethawingcycle
	freeze thawing process	freezethawingcycle
	freeze thawing protocol	freezethawingcycle
	freeze/thaw cycles	freezethawingcycle
	freeze/thaw cycling	freezethawingcycle
	freeze?thaw	freezethawingcycle
	freeze?thaw cycle	freezethawingcycle
	freeze?thaw cycles	freezethawingcycle
	freeze?thaw frequency	freezethawingcycle
	freeze-thaw	freezethawingcycle
	freeze-thaw cycle	freezethawingcycle
	freeze-thaw cycled	freezethawingcycle
	freeze-thaw cycles	freezethawingcycle
	freeze-thaw cycling	freezethawingcycle
	freeze-thaw method	freezethawingcycle
	freeze-thaw procedure	freezethawingcycle
	freeze-thaw process	freezethawingcycle
	freeze-thaw protocol	freezethawingcycle
	freeze-thaw responses	freezethawingcycle
	freeze-thaw stress	freezethawingcycle
	freeze-thaw-cycle	freezethawingcycle
	freeze-thaw-cycles	freezethawingcycle
	freeze-thawed	freezethawingcycle
	freeze-thawing	freezethawingcycle
	freeze-thawing cycle	freezethawingcycle
	freeze-thawing method	freezethawingcycle
	freeze-thawing procedure	freezethawingcycle
	freeze-thawing process	freezethawingcycle
	freeze-thawing protocol	freezethawingcycle
	freezing degree days	freezingdegreedays
	freezing thawing cycle	freezethawingcycle
	freezing thawing method	freezethawingcycle
	freezing thawing procedure	freezethawingcycle
	freezing thawing process	freezethawingcycle
	freezing thawing protocol	freezethawingcycle
	freezing?thawing cycles	freezethawingcycle
	freezing-and-thawing-treated cycles	freezethawingcycle
	freezing-thawing cycle	freezethawingcycle
	freezing-thawing cycles	freezethawingcycle
	freezing-thawing method	freezethawingcycle
	freezing-thawing procedure	freezethawingcycle
	freezing-thawing process	freezethawingcycle
	freezing-thawing protocol	freezethawingcycle
	fresh weight	freshweight
	frozen - thawed	freezethawingcycle
	frozen/thawed	freezethawingcycle
	frozen?thawed	freezethawingcycle
	frozen-thawed	freezethawingcycle
	fructose 1,6-bisphosphatase	fructose16bisphosphatase
	fs	saltandfreezethawstress
	ft	spacing around
	ftir	fouriertransforminfraredspectroscopy
	fulvic acid	fulvicacid
	fv/fm	chlorophyllfluorescence
	gaip	spacing around
	galacturonic acid	galacturonicacid
	gallic acid	gallicacid
	gamma-amino butyric acid	gammaaminobutyricacid
	gamma-aminobutyric acid	aminoacid
	gapdh	glyceraldehyde3phosphatedehydrogenase
	garlic viruses	virus
	gas chromatography - mass spectrometry	gcms
	gas chromatography - mass spectrometry (gc-ms)	gcms
	gas chromatography (gc) and mass spectrometry	gcms
	gas chromatography (gc) and mass spectrometry techniques (ms)	gcms
	gas chromatography coupled to mass spectrometry	gcms
	gas chromatography coupled to mass spectrometry (gc-ms)	gcms
	gas chromatography- isotope ratio mass spectrometry	gcirms
	gas chromatography- isotope ratio mass spectrometry (gc-irms)	gcirms
	gas chromatography mass spectrometry	gcms
	gas chromatography/mass spectrometry	gcms
	gas chromatography-mass spectrometry	gcms
	gas chromatography-time-of-flight mass spectrometry	gctofms
	gasa	spacing around
	gene binding with one finger	dof
	gene resource banks	geneticresourcebank
	gene -binding with one finger	dof
	gene ontology	geneontology
	gene resource banks	geneticresourcebank
	genetic resource banks	geneticresourcebank
	germination percentage	germinationpercentage
	germination speed index	germinationspeedindex
	gfp	greenfluorescentprotein
	gibberellic acid	planthormone
	gibberellin	planthormone
	gibberellin 2-β-dioxygenase	ga2ox
	gln	glutamine
	global climate model	globalclimatemodel
	global climate models	globalclimatemodel
	global strategy for plant conservation	globalstrategyforplantconservation
	glu	glutamicacid
	gluconic acid	gluconicacid
	glucose dehydrogenase	glucosedehydrogenase
	glutamate dehydrogenase	glutamatedehydrogenase
	glutamate reductase	glutamatereductase
	glutamate synthase	glutamatesynthase
	glutamic acid	aminoacid
	glutamic acid	glutamicacid
	glutamine	aminoacid
	glutamine synthetase	glutaminesynthetase
	glutathione ethyl ester	glutathioneethylester
	glutathione peroxidase	glutathioneperoxidase
	glutathione reductase	glutathionereductase
	glutathione s transferase	glutathionestransferase
	glutathione s-transferase	glutathionestransferase
	glutathione-s-transferase	glutathionestransferase
	gly	glycine
	glyceraldehyde-3-phosphate dehydrogenase	glyceraldehyde3phosphatedehydrogenase
	glycerin	glycerol
	glycine	aminoacid
	glycyrrhetinic acid	glycyrrhetinicacid
	gpma	bisphosphoglyceratedependentphosphoglyceratemutase
	grain number per pot	grainnumberperpot
	grain number per spike	grainnumberperspike
	grain yield per pot	grainyieldperpot
	grapevine fanleaf virus	virus
	grapevine leafroll-associated virus	virus
	grapevine leafroll-associated viruses	virus
	grapevine virus a	virus
	green fluorescent protein	greenfluorescentprotein
	growth-regulating factor	grf
	gsi	germinationspeedindex
	guaiacol peroxidase	guaiacolperoxidase
	h2po4	dihydrogenphosphate
	hctla4ig	humancytotoxictlymphocyteantigen4immunoglobulin
	heat shock factor	heatshockfactor
	heat shock factors	heatshockfactor
	heat shock proteins	heatshockprotein
	heavy metals	heavymetals
	hemg	protoporphyrinogenoxidase
	heptadecanoic acid	fattyacid
	hexadecanoic acid	fattyacid
	high performance liquid chromatography - tandem mass spectrometry	hplcmsms
	high performance liquid chromatography - tandem mass spectrometry (hplc-ms/ms)	hplcmsms
	high performance liquid chromatography- mass spectrometry	hplcms
	high performance liquid chromatography- mass spectrometry (hplc-ms)	hplcms
	high resolution transmission electron microscopy (hrtem)	hrtem
	high temperature stress	hightemperaturestress
	high-performance liquid chromatography	hplc
	high-performance liquid chromatography (hplc)	hplc
	high-performance liquid chromatography-electrospray ionization-mass spectrometry	hplc
	high-resolution mass spectrometry	hrms
	high-resolution mass spectrometry (hrms)	hrms
	high-temperature stress	hightemperaturestress
	his	histidine
	histidine	aminoacid
	histidine?tryptophan?ketoglutarate	histidinetryptophanketoglutarate
	histidine-tryptophan ketogluatarate	histidinetryptophanketoglutarate
	histidine-tryptophane-α-ketoglutarate	histidinetryptophanketoglutarate
	histidine-tryptophan-ketoglutarate	histidinetryptophanketoglutarate
	hk	hexokinase
	hormone	planthormone
	hpc	hydroxypropylcellulose
	hplc-ms	hplcms
	hplc-ms/ms	hplcmsms
	hpo42	hydrogenphosphate
	hts	hightemperaturestress
	human immunodeficiency virus	humanimmunodeficiencyvirus
	human papilloma virus	virus
	human papillomavirus	virus
	humancytotoxictlymphocyteantigen4immunoglobulin	humancytotoxictlymphocyteantigen4immunoglobulin
	humic acid	humicacid
	hxk	hexokinase
	hyaluronic acid	hyaluronicacid
	hydrochloric acid	hydrochloricacid
	hydrofluoric acid	hydrofluoricacid
	hydrogen ion	hydrogenion
	hydrogen peroxide	hydrogenperoxide
	hydrogen sulfide	hydrogensulfide
	hydrogen sulphide	hydrogensulfide
	hydrogensulfide synthetase	hydrogensulfidesynthetase
	hydroxamic acid	hydroxamicacid
	hydroxy ethyl starch	hydroxyethylstarch
	hydroxybenzoic acid	hydroxybenzoicacid
	hydroxycinnamic acid	hydroxycinnamicacid
	hydroxyethyl starch	hydroxyethylstarch
	hydroxyisocaproic acid	hydroxyisocaproicacid
	hydroxypropyl cellulose	hydroxypropylcellulose
	hydroxypropyl cellulose	hydroxypropylcellulose
	hydroxypropyl methylcellulose	hydroxypropylmethylcellulose
	ia	iodaceticacid
	ice	inducerofcbfexpression
	ice crystal	icecrystal
	ice crystals	icecrystal
	icl	isocitratelyase
	icp	internationalpotatocenter
	ic-pcr	pcr
	idp	intrinsicallydisorderedprotein
	ile	isoleucine
	immunocapture polymerase chain reaction	pcr
	in situ	insitu
	in situ polymerase chain reaction	pcr
	in vitro	invitro
	in vitro fertilization	invitrofertilization
	in vitro fragmented explant	invitrofragmentedexplant
	in vitro fragmented explants	invitrofragmentedexplant
	in vitro maturation	invitromaturation
	in vivo	invivo
	indian council of agricultural research-national bureau of plant genetic resources	plantgeneticresourcesinstitute
	indolbutiric acid	planthormone
	indole butyric acid	planthormone
	indole-3 butyric acid	planthormone
	indole-3- butyric acid	planthormone
	indole-3-acetic acid	planthormone
	indole-3-butyric acid	planthormone
	indole-3-butyric-acid	planthormone
	Indole-3-propionic acid	Indole3propionicacid
	indoleacetic acid	planthormone
	inducer of cbf expression	ice
	infrared matrix-assisted laser desorption/ionization mass spectrometry	irmaldims
	infrared matrix-assisted laser desorption/ionization mass spectrometry (ir-maldi-ms)	irmaldims
	inner cell mass	innercellmass
	inter simple sequence repeat	intersimplesequencerepeat
	inter?simple sequence repeat	intersimplesequencerepeat
	international board for plant genetic resources	plantgeneticresourcesinstitute
	international plant genetic resources institute	plantgeneticresourcesinstitute
	international potato center	internationalpotatocenter
	international treaty on plant genetic resources for food and agriculture	plantgeneticresourcesinstitute
	international union for the conservation of nature	internationalunionfortheconservationofnature
	inter-simple sequence repeat	intersimplesequencerepeat
	intrinsically disordered protein	intrinsicallydisorderedprotein
	in-vitro fertilization	invitrofertilization
	iodacetic acid	iodaceticacid
	ipa	Indole3propionicacid
	ir-maldi-ms	irmaldims
	isoamyl alcohol	isoamylalcohol
	isoleucine	aminoacid
	isopropyl alcohol	Indole3propionicacid
	isothreonic acid	isothreonicacid
	isotope ratio mass spectrometry	irms
	ispcr	pcr
	issr	intersimplesequencerepeat
	iucn	internationalunionfortheconservationofnature
	ivm	invitromaturation
	jasmonate	jasmonicacid
	jasmonic acid	planthormone
	kegg pathway	kegg
	kegg analysis	kegg
	kegg pathway	kegg
	keto acid	ketoacid
	kin	n6furfuryladenine
	kinetin	planthormone
	l,2-diamino-4,5-methylenedioxybenzene	l2diamino45methylenedioxybenzene
	l-/d-cysteine desulfhydrase	ldcysteinedesulfhydrase
	lab	lacticacidbacteria
	lactic acid	lacticacid
	lactic acid bacteria	lacticacidbacteria
	lactic dehydrogenase (ldh)	lacticdehydrogenase
	Laminaria japonica polysaccharide	polysaccharide
	Laminaria japonica polysaccharide	polysaccharide
	lar	spacing around
	late embryogenesis abundant	lateembryogenesisabundantprotein
	late embryogenesis abundant (lea) protein	lateembryogenesisabundantprotein
	late embryogenesis abundant (lea) proteins	lateembryogenesisabundantprotein
	late embryogenesis abundant protein	lateembryogenesisabundantprotein
	late embryogenesis abundant proteins	lateembryogenesisabundantprotein
	lateembryogenesisabundant (lateembryogenesisabundantprotein) proteins	lateembryogenesisabundantprotein
	lauric acid	fattyacid
	lax	spacing around
	lbp	polysaccharide
	lc?ms	lcms
	lc-esi/ms	lcesims
	lc-ms	lcms
	lcye	lycopeneεcyclase
	l-cysteine desulfhydrase	lcysteinedesulfhydrase
	leaf primordia	leafprimordia
	leu	leucine
	leucine	aminoacid
	lfy	spacing around
	light intensity	photosyntheticallyactiveradiation
	linoleic acid	fattyacid
	linolenic acid	fattyacid
	lipoic acid	lipoicacid
	lipopolysaccharides	polysaccharide
	lipopolysaccharides	polysaccharide
	liquid chromatography electrospray ionization mass spectrometry	lcesims
	liquid chromatography electrospray ionization mass spectrometry (lc-esi/ms)	lcesims
	liquid chromatography-electrospray ionisation-tandem mass spectrometry	lcesimsms
	liquid chromatography-mass spectrometry	lcms
	liquid medium	liquidmedium
	liquid nitrogen	freezing
	liquid water content	water
	liquid-nitrogen	freezing
	liquid-nitrogen	liquidnitrogen
	ljp	polysaccharide
	loading solution	loadingsolution
	low temperature	lowtemperature
	low?temperature	lowtemperature
	low-temperature	lowtemperature
	lps	leafprimordia
	lrr-rlk	lrrrlk
	lucifer yellows carbohydrazide	luciferyellowscarbohydrazide
	lych	luciferyellowscarbohydrazide
	Lycium barbarum polysaccharide	polysaccharide
	Lycium barbarum polysaccharide	polysaccharide
	lycopene ε- cyclase	lycopeneεcyclase
	lys	lysine
	lysine	aminoacid
	mads	spacing around
	mae	meanabsoluteerror
	magnesium chloride	magnesiumchloride
	magnesium sulfate	magnesiumsulfate
	magnesium-protoporphyrin ix methyltransferase	magnesiumprotoporphyrinixmethyltransferase
	malate dehydrogenase	malatedehydrogenase
	malate synthase	malatesynthase
	maldi-tof mass spectrometry (ms and ms/ms)	malditofms
	maldi-tof ms/ms	malditofmsms
	maldi-tof-ms	malditofms
	malic acid	malicacid
	map	monthsafterpollination
	mass spectrometry (ms)	ms
	matrix-assisted laser desorption/ionization (maldi)-time-of-flight (tof)-mass spectrometry (ms)	malditofms
	matrix-assisted laser desorption/ionization time-of-flight mass spectrometry	malditofms
	matrix-assisted laser desorption/ionization time-of-flight mass spectrometry (maldi-tof-ms)	malditofms
	matrix-assisted laser-desorption ionization time of flight mass spectrometry	malditofms
	maximum psii quantum yield	chlorophyllfluorescence
	maximum quantum yield of photosystem ii	chlorophyllfluorescence
	maximum quantum yield of photosystem ii photochemistry	chlorophyllfluorescence
	maximum quantum yield of psii	chlorophyllfluorescence
	mbb	multiplebudbodies
	mcp	methylcyclopropene
	mdh	malatedehydrogenase
	me(2)so	dimethylsulfoxide
	mean absolute error	meanabsoluteerror
	mercuric chloride	mercuricchloride
	merkel cell polyoma virus	virus
	merkel cell polyomavirus	virus
	mesophyll cells	mesophyllcells
	metaphosphoric acid	metaphosphoricacid
	methacrylic acid	methacrylicacid
	methane dicarboxylic aldehyde	malondialdehyde
	methionine	aminoacid
	methyl cellosolve	methylcellosolve
	methyl cellulose	methylcellulose
	methyl jasmonate	methyljasmonicacid
	methyl jasmonate	methyljasmonate
	methylation sensitive amplified polymorphism	methylationsensitiveamplifiedpolymorphism
	methylation-sensitive amplified polymorphism	methylationsensitiveamplifiedpolymorphism
	methylpentanoic acid	aminoacid
	microcrystalline cellulose	microcrystallinecellulose
	mikc	spacing around
	minimum quantity lubrication	minimumquantitylubrication
	ministero delle politiche agricole alimentari e forestali	ministerodellepoliticheagricolealimentarieforestali
	mipaaf	ministerodellepoliticheagricolealimentarieforestali
	mir	microrna
	mirna	microrna
	mitogen-activated protein kinase	mapk
	modulated differential scanning calorimetry	modulateddifferentialscanningcalorimetry
	moisture content	water
	mol polysaccharide	polysaccharide
	molp	polysaccharide
	monochloroacetic acid	monochloroaceticacid
	monodehydroascorbate reductase	monodehydroascorbatereductase
	monomethylarsonic acid	monomethylarsonicacid
	months after pollination	monthsafterpollination
	ms	malatesynthase
	ms (murashige and skoog) media	msmedium
	ms culture medium	msmedium
	ms medium	msmedium
	ms solid medium	msmedium
	msap	methylationsensitiveamplifiedpolymorphism
	ms-medium	msmedium
	mterf	spacing around
	muconic acid	muconicacid
	mucopolysaccharide	polysaccharide
	multi-isotope imaging mass spectrometry	mims
	multiphoton laser-scanning cryomicroscopy	multiphotonlaserscanningcryomicroscopy
	multiple bud bodies	multiplebudbodies
	multipot box system	multipotboxsystem
	murashige and skoog	msmedium
	murashige and skoog (1/2 ms) medium	msmedium
	murashige and skoog (1962)	msmedium
	murashige and skoog (1962) media	msmedium
	murashige and skoog (1962) medium	msmedium
	murashige and skoog (1962) medium (ms)	msmedium
	murashige and skoog (a1/2 ms) medium	msmedium
	murashige and skoog (hf-ms) media	msmedium
	murashige and skoog (mms) medium	msmedium
	murashige and skoog (ms medium)	msmedium
	murashige and skoog (ms)	msmedium
	murashige and skoog (ms) basal medium	msmedium
	murashige and skoog (ms) liquid medium	msmedium
	murashige and skoog (ms) media	msmedium
	murashige and skoog (ms) medium	msmedium
	murashige and skoog (ms) nutrient medium	msmedium
	murashige and skoog (ms) semi solid medium	msmedium
	murashige and skoog (ms) semi-solid medium	msmedium
	murashige and skoog (ms; 1962) medium	msmedium
	murashige and skoog 1962 medium (ms)	msmedium
	murashige and skoog basal medium	msmedium
	murashige and skoog basalmedium	msmedium
	murashige and skoog culture medium	msmedium
	murashige and skoog liquid medium	msmedium
	murashige and skoog media	msmedium
	murashige and skoog medium	msmedium
	murashige and skoog medium (ms medium)	msmedium
	murashige and skoog medium (ms)	msmedium
	murashige and skoog nutrient medium (ms)	msmedium
	murashige and skoog?(ms) medium	msmedium
	murashige and skoog’s (ms) medium	msmedium
	murashige and skoog-based recovery medium	msmedium
	murashige and skoog's (ms) medium	msmedium
	murashige and skoog's medium	msmedium
	myb	spacing around
	myristic acid	fattyacid
	n-6-benzyl adenine	planthormone
	n6-benzyladenine	planthormone
	n-6-furfuryladenine	n6furfuryladenine
	na?fedeta	edta
	nac	spacing around
	n-acetyl-5-methoxytryptamine	melatonin
	nadcc	sodiumdichloroisocyanurate
	nadp - dependent malic	nadpdependentmalicgene
	nadp - dependent malic genes	nadpdependentmalicgene
	nadp- dependent malic	nadpdependentmalicgene
	nadp- dependent malic genes	nadpdependentmalicgene
	nadp- me	nadpdependentmalicgene
	nadp-dependent malic	nadpdependentmalicgene
	nadp-dependent malic genes	nadpdependentmalicgene
	nadph	nicotinamideadeninedinucleotidephosphate
	nadph oxidase	nadphoxidase
	nadph-dependent sorbitol-6-phosphate dehydrogenase	s6pdh
	nadp-malic enzyme	nadpdependentmalicgene
	nadp-me	nadpdependentmalicgene
	na-fedeta	edta
	nanocrystalline cellulose	nanocrystallinecellulose
	nano-lc-ms/ms	nanolcmsms
	naphthalene-1-acetic acid	planthormone
	naphthaleneacetic acid	planthormone
	naphthylacetic acid	planthormone
	national clonal germplasm repository	nationalclonalgermplasmrepository
	national laboratory for genetic resources preservation	nationallaboratoryforgeneticresourcespreservation
	national plant germplasm system	nationalplantgermplasmsystem
	ncgr	nationalclonalgermplasmrepository
	nec	nonembryogeniccalli
	nec	northeastchina
	nem	nonembryogenicmasses
	neomycin phosphotranspherase	neomycinphosphotranspherase
	nested pcr	pcr
	nested polymerase chain reaction	pcr
	nested reverse transcription polymerase chain reaction	pcr
	nested reverse-transcriptase polymerase chain reaction	pcr
	net photosynthetic rate	chlorophyllfluorescence
	next generation sequencing	rnaseq
	nextgeneration sequencing	rnaseq
	next-generation sequencing	rnaseq
	nicotinamide adenine dinucleotide	nadh
	nicotinamide adenine dinucleotide phosphate	nicotinamideadeninedinucleotidephosphate
	nitrate ion	nitrateion
	nitrate reductase	nitratereductase
	nitric acid	nitricacid
	nitric oxide	nitricoxide
	nitrite reductase	nitritereductase
	nitrous oxide	nitrousoxide
	nlgrp	nationallaboratoryforgeneticresourcespreservation
	nonembryogenic calli	nonembryogeniccalli
	non-embryogenic cell	nonembryogeniccalli
	non-embryogenic masses	nonembryogenicmasses
	nonphotochemical chlorophyll fluorescence quenching	chlorophyllfluorescence
	nonphotochemical quenching	chlorophyllfluorescence
	non-photochemical quenching	chlorophyllfluorescence
	normal seedling formation	normalseedlingformation
	northeast china	northeastchina
	npgs	nationalplantgermplasmsystem
	npt	neomycinphosphotranspheraseII
	nptii	neomycinphosphotransferase
	nucleic acid	nucleicacid
	oat	ornithineδaminotransferase
	obeticholic acid	obeticholicacid
	octadecadienoic acid	fattyacid
	octadecanoic acid	fattyacid
	octadecatrienoic acid	fattyacid
	octadecenoic acid	fattyacid
	odc	ornithinedecarboxylase
	okadaic acid	okadaicacid
	oleic acid	fattyacid
	onion yellow dwarf virus	virus
	opsdhn-1	dehydrin
	opt4	spacing around
	organic acid	organicacid
	ornithine decarboxylase	ornithinedecarboxylase
	ornithine transcarbamylase	ornithinetranscarbamylase
	ornithine-δ-aminotransferase	ornithineδaminotransferase
	orthosilicic acid	orthosilicicacid
	osmo	osmosis
	osmocon	osmosis
	osmocondition	osmosis
	osmoconditione	osmosis
	osmoconditioned	osmosis
	osmoconditioning	osmosis
	osmodehydrate	osmosis
	osmodehydration	osmosis
	osmol	osmosis
	osmolalitie	osmosis
	osmolality	osmosis
	osmolaritie	osmosis
	osmolarity	osmosis
	osmolyte	osmosis
	osmophloeum	osmosis
	osmoprime	osmosis
	osmoprotectant	osmosis
	osmoprotecte	osmosis
	osmoprotected	osmosis
	osmoprotection	osmosis
	osmoprotective	osmosis
	osmoprotector	osmosis
	osmoregulation	osmosis
	osmoregulator	osmosis
	osmoregulatory	osmosis
	osmotic	osmosis
	osmotica	osmosis
	osmotically	osmosis
	osmoticum	osmosis
	osmotin	osmosis
	osmotolerance	osmosis
	osteochondral allograft	osteochondralallograft
	oxalic acid	oxalicacid
	oxidized nicotinamide adenine dinucleotide	nad+
	pa	phosphatidicacid
	palmitic acid	fattyacid
	pattern virus	virus
	pbl	spacing around
	pc	phosphatidylcholine
	pca	principalcomponentanalysis
	pca	perchloric acid
	p-chloromercuribenzenesulfonic acid	pchloromercuribenzenesulfonicacid
	p-chloromercuribenzoic acid	pchloromercuribenzoicacid
	pcka	phosphoenolpyruvatecarboxykinase
	pcmb	pchloromercuribenzoicacid
	pcmbs	pchloromercuribenzenesulfonicacid
	pcr sequence-specific oligonucleotide	pcr
	pcr with sequence-based typing	pcr
	pcr with sequence-specific primers	pcr
	pcr-restriction fragment length polymorphism	pcr
	pcr-rflp	pcr
	pcr-sbt	pcr
	pcr-sscp	pcr
	pcr-ssop	pcr
	pcr-ssp	pcr
	pcs	preculturesolution
	pdh	prolinedehydrogenase
	pdh	pyruvatedehydrogenase
	pe	phosphatidylethanolamine
	peg	polyethyleneglycol
	pelargonium flower break virus	virus
	pems	proembryogenicmasses
	pems	preembryogenicmasses
	pentenethiohydroxamic acid	pentenethiohydroxamicacid
	peraceticacid	peraceticacid
	perchloric acid	perchloricacid
	periodic acid	periodicacid
	petri dish	petridish
	pf	polysaccharide
	pfk	phosphofructokinase
	pga	polyglycolicacid
	pgd	polyethyleneglycol, glucose, and dimethylsulfoxide
	pgrfa	plantgeneticresourcesforfoodandagriculture
	phd	spacing around
	phenolic acid	phenolicacid
	phenylacetic acid	phenylaceticacid
	phenylalanine	aminoacid
	phenylalanine ammonia lyase	phenylalanineammonialyase
	phenylalanine ammonialyase	phenylalanineammonialyase
	phenylalanine ammonia-lyase	phenylalanineammonialyase
	phenylcoumaran benzylic ether reductase	pt7
	phosphatidic acid	phosphatidicacid
	phosphoenolpyruvate carboxykinase	phosphoenolpyruvatecarboxykinase
	phosphoenolpyruvate carboxylase	phosphoenolpyruvatecarboxylase
	phosphoenolpyruvate carboxylase genes	phosphoenolpyruvatecarboxylasegene
	phosphoenolpyruvate carboxylase genes	phosphoenolpyruvatecarboxylasegene
	phosphoric acid	phosphoricacid
	photochemical dissipation coefficient of fluorescence	chlorophyllfluorescence
	photochemical efficiency of psii	chlorophyllfluorescence
	photochemical quenching	chlorophyllfluorescence
	photosynthetically active radiation	photosyntheticallyactiveradiation
	photosystem Ⅱ	photosystemii
	phytic acid	phyticacid
	pinoresinol lariciresinol reductase	pinoresinollariciresinolreductase
	plant genetic resource	plantgeneticresource
	plant genetic resources	plantgeneticresource
	plant genetic resources for food and agriculture	plantgeneticresourcesforfoodandagriculture
	plant genetic resources institute	plantgeneticresourcesinstitute
	plant genetic resources unit	plantgeneticresourcesinstitute
	plant growth promoting rhizobacteria	plantgrowthpromotingrhizobacteria
	plant growth regulator	planthormone
	plant growth-promoting rhizobacteria	plantgrowthpromotingrhizobacteria
	plant material	plantmaterial
	plant materials	plantmaterial
	plant tissue	planttissue
	plant tissues	planttissue
	plant vitrification solution	plantvitrificationsolution
	plant-made pharmaceuticals	plantmadepharmaceuticals
	plantvitrificationsolutionl	plantvitrificationsolution
	plantvitrificationsolutionn	plantvitrificationsolution
	plantvitrificationsolutionp	plantvitrificationsolution
	plb	protocormlikebodies
	plr	pinoresinollariciresinolreductase
	pluronic f-68	pluronicf68
	poly ethylene glycol	polyethyleneglycol
	poly(ethylene glycol)	polyethyleneglycol
	poly(γ-glutamic acid)	polyγglutamicacid
	polyethylene glycol	polyethyleneglycol
	poly-ethylene glycol	polyethyleneglycol
	polyethylene glycols	polyethyleneglycol
	polyethylene-glycol	polyethyleneglycol
	polyglycerine polyricinolate	polyglycerinepolyricinolate
	polyglycolic acid	polyglycolicacid
	polyhydroxylated alcohols	polyhydroxylatedalcohol
	polymerase chain reaction	pcr
	polymerase chain reaction-mediated single-strand conformational polymorphism	pcr
	polymerase chain reaction-restriction fragment length polymorphism	pcr
	polymerase chain reaction-single strand conformation polymorphism	pcr
	polyphenol oxidase	polyphenoloxidase
	polyphenolox-idase	polyphenoloxidase
	polysaccharide-containing fraction	polysaccharide
	polysaccharide-containing fraction	polysaccharide
	poly-tetrafluoroethylene	polytetrafluoroethylene
	polyvinyl acetate	polyvinylacetate
	polyvinyl alcohol	polyvinylalcohol
	polyvinyl alcohol	polyvinylalcohol
	polyvinyl chloride	polyvinylchlorideresin
	polyvinyl chloride resin	polyvinylchlorideresin
	polyvinyl chloride resin	polyvinylchlorideresin
	polyvinyl pyrrolidone	polyvinylpyrrolidone
	polyvinyl-alcohol	polyvinylalcohol
	polyvinylpyrrolidone	polyvinylpyrrolidone
	polyvinyl-pyrrolidone	polyvinylpyrrolidone
	pomegranate seed oil	pomegranateseedoil
	popc	1palmitoyl2oleoylsnglycero3phosphocholine
	posttranslational modifications	posttranslationalmodifications
	post-translational modifications	posttranslationalmodifications
	potassium bicarbonate	potassiumbicarbonate
	potassium channels	potassiumchannel
	potassium chloride	potassiumchloride
	potassium hydroxide	potassiumhydroxide
	potassium ion	potassiumion
	potassium nitrate	potassiumnitrate
	potassium phosphate	potassiumphosphate
	potassiumion channel	potassiumchannel
	potassiumion channels	potassiumchannel
	ppdhn1	dehydrin
	ppdhn2	dehydrin
	ppdhn3	dehydrin
	ppdk	pyruvatephosphatedikinase
	pre culture	preculture
	pre culture medium	preculturemedium
	pre-culture	preculture
	preculture medium	preculturemedium
	pre-culture medium	preculturemedium
	pre-culture solution	preculturesolution
	pre-embryogenic masses	preembryogenicmasses
	principal component analysis	principalcomponentanalysis
	pro	proline
	proembryogenic masses	proembryogenicmasses
	proline	aminoacid
	proline dehydrogenase	prolinedehydrogenase
	propane-1, 2-diol	propyleneglycol
	propane-1,2,3-triol	glycerol
	propane-1,2-diol	propyleneglycol
	propanediol	propyleneglycol
	propylene glycol	propyleneglycol
	propylene-glycol	propyleneglycol
	protocol	method
	protocorm like bodies	protocormlikebodies
	protocorm-like bodies	protocormlikebodies
	proton-transfer-reaction mass spectrometry	ptrms
	protoporphyrinogen oxidase	protoporphyrinogenoxidase
	psⅡ potential activity	chlorophyllfluorescence
	psⅡelectron transport rate	chlorophyllfluorescence
	psii maximum photochemical efficiency	chlorophyllfluorescence
	ptfe	polytetrafluoroethylene
	ptms	posttranslationalmodifications
	ptr-ms	ptrms
	pumpkin seed oil	pumpkinseedoil
	punicic acid	punicicacid
	putative disease resistance protein	rga1
	pva	polyvinylalcohol
	pvc	polyvinylchlorideresin
	pvp	polyvinylpyrrolidone
	pvs1	plantvitrificationsolution
	pvs2	plantvitrificationsolution
	pvs3	plantvitrificationsolution
	pyrophosphatases	ppase
	pyruvate dehydrogenase	pyruvatedehydrogenase
	pyruvate dehydrogenase e1 component	pyruvatedehydrogenasee1component
	pyruvate kinase	pyruvatekinase
	pyruvate, phosphate dikinase	pyruvatephosphatedikinase
	q pcr	pcr
	q rt-pcr	pcr
	qpcr	pcr
	q-pcr	pcr
	qrt- pcr	pcr
	qrtpcr	pcr
	qrt-pcr	pcr
	q-rtpcr	pcr
	qtls	quantitativetraitloci
	q-tof	qtof
	q-type c2h2 zinc finger protein	jrzfp
	quadruplex real-time pcr	pcr
	quantitative (real-time) polymerase chain reaction	pcr
	quantitative pcr	pcr
	quantitative polymerase chain reaction	pcr
	quantitative polymerase-chain reaction	pcr
	quantitative real time pcr	pcr
	quantitative real time-rt-pcr	pcr
	quantitative real-time pcr	pcr
	quantitative real-time polymerase chain reaction	pcr
	quantitative real-time qpcr	pcr
	quantitative real-time quantification polymerase chain reaction	pcr
	quantitative real-time reverse transcription pcr	pcr
	quantitative real-time reverse transcription-pcr	pcr
	quantitative real-time reverse transcription-polymerase chain reaction	pcr
	quantitative real-time rt-pcr	pcr
	quantitative reverse transcriptase-polymerase chain reaction	pcr
	quantitative reverse transcription pcr	pcr
	quantitative reverse-transcribed polymerase chain reaction	pcr
	quantitative rtpcr	pcr
	quantitative rt-pcr	pcr
	quantitative trait loci	quantitativetraitloci
	quantitative-pcr	pcr
	quantum efficiency of psii	chlorophyllfluorescence
	quantum yield of photosystem ii	chlorophyllfluorescence
	quasi-isothermal temperature modulated differential scanning calorimeter	quasiisothermaltemperaturemodulateddifferentialscanningcalorimeter
	quenodeoxicolic acid	quenodeoxicolicacid
	quinic acid	quinicacid
	radish vacuolar calcium-binding protein	radishvacuolarcalciumbindingprotein
	raman scattering spectroscopy	rss
	raman scattering spectroscopy	ramanscatteringspectroscopy
	raman scattering spectroscopy (rss)	rss
	rapd-pcr	pcr
	rbs	rutherfordbackscattering
	rdna	ribosomalgene
	reactive oxygen species	reactiveoxygenspecies
	real- time fluorescence quantitative pcr	pcr
	real time pcr	pcr
	real time quantitative	realtimequantitative
	real time quantitative polymerase chain reaction	pcr
	real time revers transcription polymerase chain reaction	pcr
	real time rt-pcr	pcr
	real-time fluorescence quantitative pcr	pcr
	real-time fluorescence quantitative-pcr	pcr
	real-time fluorescence quantitative-polymerase chain reaction	pcr
	real-time fluorescence-based quantitative polymerase chain reaction	pcr
	real-time fluorescent quantitative polymerase chain reaction	pcr
	real-time microchip pcr	pcr
	real-time pcr	pcr
	real-time polymerase chain reaction	pcr
	real-time qpcr	pcr
	real-time quantitative	realtimequantitative
	real-time quantitative fluorescence pcr	pcr
	real-time quantitative pcr	pcr
	real-time quantitative polymerase chain reaction	pcr
	real-time quantitative reverse transcription pcr	pcr
	real-time quantitative reverse transcription polymerase chain reaction	pcr
	real-time quantitative rt-pcr	pcr
	real-time quantitative-pcr	pcr
	real-time reverse transcriptase-pcr	pcr
	real-time reverse transcription polymerase chain reaction	pcr
	real-time reverse-transcription polymerase chain reaction	pcr
	real-time rt-pcr	pcr
	real-time-pcr	pcr
	recalcitrant seeded species	recalcitrantseededspecies
	recalcitrant-seeded species	recalcitrantseededspecies
	relative humidities	relativehumidity
	relative humidity	relativehumidity
	relative water content	water
	rer	roughendoplasmicreticulum
	reserve transcriptase-pcr	pcr
	restriction fragment length polymorphism	restrictionfragmentlengthpolymorphism
	restriction fragment length polymorphisms	restrictionfragmentlengthpolymorphism
	reverse transcriptase pcr	pcr
	reverse transcriptase polymerase chain reaction	pcr
	reverse transcriptase real-time pcr	pcr
	reverse transcriptase-pcr	pcr
	reverse transcription	reversetranscription
	reverse transcription (rt)-pcr	pcr
	reverse transcription droplet digital polymerase chain reaction	pcr
	reverse transcription pcr	pcr
	reverse transcription polymerase chain reaction	pcr
	reverse transcription- polymerase chain reaction	pcr
	reverse transcription quantitative pcr	pcr
	reverse transcription quantitative polymerase chain reaction	pcr
	reverse transcription real-time pcr	pcr
	reverse transcription?polymerase chain reaction	pcr
	reverse transcription-pcr	pcr
	reverse transcription-polymerase chain reaction	pcr
	reverse-transcription droplet digital polymerase chain reaction	pcr
	reverse-transcription polymerase chain reaction	pcr
	ribosomal gene	gene
	rice yellow mottle virus	virus
	rmsd	rootmeansquaredeviation
	rmse	rootmeansquareerror
	rna sequencing	rnaseq
	rna-seq	rnaseq
	rna-sequencing	rnaseq
	root mean square deviation	rootmeansquaredeviation
	root mean square error	rootmeansquareerror
	root zone temperature	rootzonetemperature
	root-mean-squared error	rootmeansquareerror
	rosmarinic acid	rosmarinicacid
	rough endoplasmic reticulum	roughendoplasmicreticulum
	rq-pcr	pcr
	rr9	spacing around
	rt - pcr	pcr
	rt - quantitative pcr	pcr
	rt real-time pcr	pcr
	rt/pcr	pcr
	rt-ddpcr	pcr
	rtpcr	pcr
	rt-pcr	pcr
	rtqpcr	pcr
	rtq-pcr	pcr
	rt-qpcr	pcr
	rt-quantitative pcr	pcr
	rt-rtpcr	pcr
	rtαpcr	pcr
	rutherford backscattering	rutherfordbackscattering
	rvcab	radishvacuolarcalciumbindingprotein
	rzfp	spacing around
	s-adenosylmethionine decarboxylase	sadenosylmethioninedecarboxylase
	salicylate carboxymethyltransferase	samt
	salicylic acid	planthormone
	saline	sodiumchloride
	saline-alkali stress	salinealkalistress
	salt and freeze-thaw stress	saltandfreezethawstress
	salt tolerance related protein	salttolerancerelatedprotein
	scanning electron micrograph	scanningelectronmicroscopy
	scanning electron microscope	scanningelectronmicroscopy
	scanning electron microscopic	scanningelectronmicroscopy
	scanning electron microscopy	scanningelectronmicroscopy
	scanning electron micros-copy	scanningelectronmicroscopy
	scarecrow-like protein	scl
	sci	speciesofconservationimportance
	scot	startcodontargeted
	sdm	speciesdistributionmodeling
	sds	sodiumdodecylsulfate
	sds-page	sdspage
	se	somaticembryos
	secondary ion mass spectrometry	sims
	seed cotton yield	seedcottonyield
	semi quantitative pcr	pcr
	semi -quantitative rt-pcr	pcr
	seminal plasma	seminalplasma
	semiquantitative pcr	pcr
	semi-quantitative pcr	pcr
	semi-quantitative real-time pcr	pcr
	semi-quantitative reverse transcription pcr	pcr
	semi-quantitative rt-pcr	pcr
	sep	spacing around
	sequence specific oligonucleotide probes	pcr
	sequence-specific oligonucleotide probes	pcr
	ser	serine
	serine	aminoacid
	serk	somaticembryogenesisreceptorlikekinase
	sfbpase	stromalfructose16bisphosphatase
	sh	sulfhydrylreagents
	shikimic acid	shikimicacid
	shoot length	shootlength
	shoot primordia culture	shootprimordiaculture
	shoot primordia cultures	shootprimordiaculture
	shoot root	shootroot
	shoot roots	shootroot
	shoot tip	shoottip
	shoot tips	shoottip
	shoot-root	shootroot
	shoot-roots	shootroot
	shoot-tip	shoottip
	shoot-tips	shoottip
	sialic acid	sialicacid
	silica gel	silicagel
	silver nitrate	silvernitrate
	silver oxide	silveroxide
	simple sequence repeat	simplesequencerepeat
	sinapinic acid	sinapinicacid
	single nucleotide polymorphism	singlenucleotidepolymorphism
	single-nucleotide polymorphism	singlenucleotidepolymorphism
	single-wall carbon nanotubes	singlewallcarbonnanotubes
	sl	shootlength
	small leaf square	smallleafsquare
	small leaf squares	smallleafsquare
	soc	soil organic carbon
	soc	spacing around
	soda saline alkali stress	sodasalinealkalistress
	sodium alginate	sodiumalginatebead
	sodium alginate balls	sodiumalginatebead
	sodium bicarbonate	sodiumbicarbonate
	sodium carboxymethyl cellulose	carboxymethylcellulose
	sodium chloride	sodiumchloride
	sodium dichloroisocyanurate	sodiumdichloroisocyanurate
	sodium dodecyl sulfate polyacrylamide gel electrophoresis	sdspage
	sodium hydrosulfide	sodiumhydrosulfide
	sodium hydroxide	sodiumhydroxide
	sodium hypochlorite	sodiumhypochlorite
	sodium ion	sodiumion
	sodium nitroferricyanide (iii) dihydrate	sodiumnitroprusside
	sodium nitroprusside	sodiumnitroprusside
	sodium sulfate	sodiumsulfate
	sodium-alginate beads	sodiumalginatebead
	soil moisture active passive	soilmoistureactivepassive
	soil moisture active/passive	soilmoistureactivepassive
	somatic embryo	somaticembryos
	somatic embryogenesis	somaticembryos
	somatic embryogenesis receptor-like kinase	somaticembryogenesisreceptorlikekinase
	somatic embryos	somaticembryos
	sorghum mosaic virus	virus
	spc	stabilizedpolyembryonicculture
	species distribution modeling	speciesdistributionmodeling
	species of conservation importance	speciesofconservationimportance
	spermidine synthase	spermidinesynthase
	spermine oxidase	spermineoxidase
	spermine synthase	sperminesynthase
	spfn	polysaccharide
	spike number per plant	spikenumberperpot
	spike number per pot	spikenumberperpot
	spl	spleniclobe
	spl	seminalplasma
	splenic lobe	spleniclobe
	squamosa promoter-binding protein-like	spl
	srmv	sorghummosaicvirus
	ssr	simplesequencerepeat
	stabilized polyembryonic cultures	stabilizedpolyembryonicculture
	stearic acid	fattyacid
	stearoyl-acyl carrier protein desaturase	stearoylacylcarrierproteindesaturase
	stromal fructose-1, 6-bisphosphatase	stromalfructose16bisphosphatase
	struc-tures	structures
	suc	sucrose
	succinate dehydrogenase	succinatedehydrogenase
	sucrose phosphorylase	sucrosephosphorylase
	sucrose synthetase	sucrosesynthetase
	sucrose-phosphate synthetase	sucrosephosphatesynthetase
	sugarcane mosaic virus	virus
	sugarcane streak mosaic virus	virus
	sulfate ion	sulfateion
	sulfhydryl reagents	sulfhydrylreagents
	sulfite reductase	sulfitereductase
	sulfosalicylic acid	sulfosalicylicacid
	sulfuric acid	sulfuricacid
	sulphuric acid	sulphuricacid
	superlow temperature	freezing
	superoxide dismutase	superoxidedismutase
	superoxide dismutases	superoxidedismutase
	swcnt	singlewallcarbonnanotubes
	swi/snf	swisnf
	syringic acid	syringicacid
	tandem mass spectrometry	msms
	tannic acid	tannicacid
	tartaric acid	tartaricacid
	tca cycle	tcacycle
	temperature modulated differential scanning calorimetry	temperaturemodulateddifferentialscanningcalorimetry
	teosinte branched1/cycloidea/pcf	tcp
	tetrahydrocannabinolic acid	tetrahydrocannabinolicacid
	the us department of agriculture, agricultural research service	theusdepartmentofagricultureagriculturalresearchservice
	thermogravimetric analysis	thermogravimetricanalysis
	thermogravimetry analysis	thermogravimetricanalysis
	thiobarbituric acid	fattyacid
	thousand grain weight	thousandgrainweight
	thousand-grain weight	thousandgrainweight
	threonine	aminoacid
	time of flight-secondary ion mass spectrometry	tofsims
	tip1-1	spacing around
	tomato mosaic virus	virus
	tomato ringspot virus	virus
	total water content	water
	tpi	triosephosphateisomerase
	transcription factor	transcriptionfactor
	transcription factor gene	transcriptionfactor
	transcription factor gene families	transcriptionfactor
	transcription factor genes	transcriptionfactor
	transcription factors	transcriptionfactor
	transcription factors (tfs)	transcriptionfactor
	transmission electron microscope	transmissionelectronmicroscopy
	transmission electron microscopy	tem
	transmission electron microscopy	transmissionelectronmicroscopy
	trehalose-specific transporter	tret
	tricarboxylic acid	tricarboxylicacid
	trichloroacetic acid	trichloroaceticacid
	trichlorophenoxyacetic acid	planthormone
	trihydroxybenzoic acid	trihydroxybenzoicacid
	triosephosphate isomerase	triosephosphateisomerase
	triphenyl tetrazolium chloride	triphenyltetrazoliumchloride
	triphenyl tetrazoliumchloride	triphenyltetrazoliumchloride
	triphenyltetrazolium chloride	triphenyltetrazoliumchloride
	trisodium phosphate	trisodiumphosphate
	trp	tryptophan
	tryptophan	aminoacid
	tsdhn-2	dehydrin
	ttc	235triphenyltetrazoliumchloride
	turnip yellow mosaic virus	virus
	tyr	tyrosine
	tyrosine	aminoacid
	udgt-75c1	udgt75c1
	udp-glucose:flavonoid 3-o-glucosyltransferase	ufgt
	udp-glucuronate 4-epimerase	6gae6
	ufgt	spacing around
	ufgt78d2	spacing around
	uhplc?ms/ms	uhplcmsms
	ultra lowtemperature	freezing
	ultra-high performance liquid chromatography-mass spectrometry	uhplcmsms
	ultra-high-performance liquid chromatography coupled to positive electrospray-tandem mass spectrometry	uplcesimsms
	ultra-high-performance liquid chromatography coupled to positive electrospray-tandem mass spectrometry (uplc-(+)esi-ms/ms)	uplcesimsms
	ultra-lowtemperature	freezing
	ultra-rapid cooling	freezing
	ultraviolet light	ultravioletlight
	ultra-violet light	ultravioletlight
	ultraviolet radiation	ultravioletlight
	uplc-(+)esi-ms/ms	uplcesimsms
	ursolic acid	ursolicacid
	usda-ars	theusdepartmentofagricultureagriculturalresearchservice
	uv	ultravioletlight
	v cryo-plate	vcryoplate
	vaccinia virus	virus
	val	valine
	valine	aminoacid
	vanilla planifolia	vanillaplanifolia
	vanillic acid	vanillicacid
	v-cp	vcryoplate
	v-cryoplate	vcryoplate
	vit	vitrification
	vit	vitamin
	vit c	ascorbicacid
	vit e	tocopherol
	vitamin c	ascorbicacid
	vitamin e	tocopherol
	vitrification solution	vitrificationsolution
	vocs	volatileorganiccompound
	volatile organic compounds	volatileorganiccompound
	vp1	spacing around
	vrn	spacing around
	vsl	vitrificationsolutionl
	waf	weeksafterflowering
	water bath	waterbath
	water content	water
	water contents	water
	weather research and forecasting	weatherresearchandforecasting
	weeks after flowering	weeksafterflowering
	wild type	wildtype
	wild-type	wildtype
	win	spacing around
	winter frost resistance	winterfrostresistance
	wrf	weatherresearchandforecasting
	wrky	spacing around
	wt	wildtype
	x-ray diffraction	xraydiffraction
	yam mosaic virus	virus
	yam viruse	virus
	zat	spacing around
	zfp	spacing around
	znedta	edta
	zucchini yellow mosaic virus	virus
	α - naphthalene acetic acid	planthormone
	α -naphthalene acetic acid	planthormone
	α-naphthalene acetic acid	planthormone
	γ-amino butyric acid	aminoacid
	γ-aminobutyric acid	aminoacid
	γ-pga	polyγglutamicacid
	δ1- pyrroline-5-carboxylate synthetase	p5cs

## Sheet: Table S5
	Table S5. Custom List of irrelevant words. Selection criteria: Words with low relevance to the topic of analysis, words unsuitable for the purpose of analysis, words meaningless for the purpose of analysis
	word
	academic
	addition
	agar
	agarose
	aim
	all rights reserved
	american
	analysis
	analysis of variance
	andean
	anova
	answer
	author
	b.v
	background
	baishideng
	basel
	blackwell
	blayde
	business
	business media
	cell
	cnpa
	college
	conclusion
	content
	contrast
	control
	copyright
	cryoletter
	day
	decenber
	degree
	degreesc
	difference
	discuss
	dkw
	effect
	elsevi
	elsevier
	era-edta
	evaluate
	experiment
	experimental
	follow
	francis
	francis group
	free
	future
	geneva
	gmbh
	gresshoffanddoymedium
	group
	gustav fischer verlag, stuttgart
	hour
	ieee
	inc
	include
	informa uk limited
	international
	invitro
	john wiley
	journal
	kda
	kluwer
	licensee
	lichter
	line
	llc
	ltd
	mdpi
	measure
	medium
	method
	mgn
	min
	month
	msmedium
	navel
	new york
	objective
	observation
	observe
	obtain
	optica publishing group
	oxford
	percentage
	period
	plant
	pleiades
	precoce
	presence
	press
	provide
	province
	publish
	published
	publishers
	publishers
	publishing
	purpose
	range
	rate
	research
	reserve
	result
	review
	role
	royal meteorological society
	sample
	science
	significant
	significantly
	sociedade brasileira de reproducao assistida
	society
	sons ltd
	sphinx knowledge house
	spp
	springer
	springer nature
	springer nature limited
	springer science
	study
	study question
	suggest
	summary
	supplement
	switzerland
	taylor
	test
	the committee on space research (cospar)
	time
	total
	trading as taylor
	treatment
	u.s.a
	university
	verlag
	week
	wider implications of the findings
	wiley
	wiley-liss
	wiley-vch gmbh
	woody plant

## Sheet: Table S6
	Table S6. Term frequency in 1,643 abstract
	Ranking	Term	Frequency
	1	seed	2253
	2	shoottip	1096
	3	storage	1095
	4	water	998
	5	survival	939
	6	culture	780
	7	temperature	764
	8	plant vitrification solution	763
	9	germination	710
	10	pollen	705
	11	sucrose	678
	12	conservation	674
	13	shoot	625
	14	embryo	612
	15	term	597
	16	viability	582
	17	vitrification	574
	18	recovery	545
	19	gene	540
	20	growth	532
	21	dehydration	521
	22	desiccation	508
	23	condition	504
	24	technique	495
	25	freezing	477
	26	bud	464
	27	germplasm	446
	28	level	434
	28	regrowth	434
	30	tissue	407
	31	procedure	390
	32	cultivar	362
	33	callus	360
	34	tolerance	359
	35	regeneration	356
	36	stress	355
	37	exposure	341
	38	concentration	337
	39	solution	333
	40	protein	327
	41	seedling	309
	42	collection	304
	43	activity	303
	44	plantlet	284
	45	development	281
	46	glycerol	273
	47	preservation	270
	48	explant	266
	49	change	264
	50	acclimation	263
	51	genotype	258
	52	preculture	252
	53	membrane	251
	54	step	247
	55	material	242
	56	response	241
	57	accession	235
	58	aminoacid	230
	59	tree	223
	60	production	221
	60	root	221
	62	field	220
	63	immersion	218
	64	fruit	215
	65	damage	209
	65	process	209
	67	virus	203
	68	encapsulation dehydration	202
	69	meristem	196
	70	embryonic axe	185
	71	loss	181
	72	crop	175
	73	formation	174
	74	factor	173
	75	low temperature	172
	76	application	171
	77	stage	168
	77	variation	168
	79	somatic embryosis	167
	80	resource	164
	80	system	164
	82	apex	163
	83	stability	162
	84	potato	159
	84	sugar	159
	86	winter	157
	87	pretreatment	155
	88	ability	143
	88	leaf	143
	90	type	138
	91	encapsulation	137
	91	variety	137
	93	expression	134
	94	suspension	131
	95	potential	130
	96	increase	128
	96	leave	128
	98	approach	127
	98	droplet vitrification	127
	100	diversity	126
	101	axis	123
	101	orchid	123
	103	vitrification solution	122
	104	duration	121
	105	combination	120
	105	mechanism	120
	105	strategy	120
	108	accumulation	119
	108	injury	119
	110	resistance	116
	111	embryos	115
	111	length	115
	113	propagation	114
	114	quality	112
	115	air	111
	116	silica gel	109
	117	palm	107
	117	technology	107
	119	planthormone	106
	120	phase	104
	120	reactive oxygen specie	104
	122	characteristic	103
	122	clone	103
	122	cryostorage	103
	125	protocorm like bodie	102
	125	size	102
	127	bank	101
	127	population	101
	129	dimethyl sulfoxide	100
	130	cryo	99
	131	lipid	98
	132	cooling	96
	132	datum	96
	132	relative humidity	96
	135	maintenance	95
	135	protoplast	95
	137	somatic embryosgenesis	94
	138	marker	93
	139	apple	92
	139	capacity	92
	139	freeze-thawing cycleing cycle	92
	139	paper	92
	139	region	92
	139	segment	92
	139	tool	92
	146	frequency	91
	147	loadingsolution	90
	148	basis	89
	149	somaticembryos	87
	150	forest	86
	150	germination percentage	86
	152	efficiency	84
	152	ethyleneglycol	84
	152	genebank	84
	155	cryoplate method	83
	156	laboratory	82
	156	structure	82
	158	bead	81
	158	flower	81
	160	dormancy	80
	161	model	79
	162	cryoprotection	78
	162	family	78
	162	hybrid	78
	162	moisture	78
	166	enzyme	77
	166	incubation	77
	168	date	76
	168	decrease	76
	168	green house	76
	168	thawing	76
	172	protocorm	75
	173	encapsulation vitrification	74
	173	induction	74
	173	pattern	74
	176	cost	73
	176	glucose	73
	178	ascorbic acid	72
	179	compound	71
	179	influence	71
	181	trait	70
	182	abscisic acid	69
	182	composition	69
	182	micropropagation	69
	182	minute	69
	182	reduction	69
	187	citrus	68
	187	light	68
	189	improvement	67
	189	salt	67
	189	transformation	67
	189	wheat	67
	193	antioxidant	66
	193	arabidopsis	66
	193	center	66
	193	dehydrin	66
	193	plant genetic resource	66
	193	woody	66
	199	importance	65
	199	laminar	65
	199	plant material	65
	199	sorbitol	65
	203	evaluation	64
	203	information	64
	203	source	64
	206	carbohydrate	63
	206	cycle	63
	208	alginate bead	62
	208	comparison	62
	208	emergence	62
	208	stem	62
	208	stock	62
	208	world	62
	214	germinability	61
	214	hardiness	61
	216	cotyledon	60
	216	malus	60
	218	freeze	58
	218	function	58
	218	heat	58
	218	ice	58
	218	malondialdehyde	58
	218	proliferation	58
	224	grapevine	56
	225	behaviour	55
	225	liquid medium	55
	225	plant tissue	55
	225	protection	55
	229	component	54
	229	grain	54
	231	chloroplast	53
	231	cultivation	53
	231	scale	53
	234	breeding	52
	234	conductivity	52
	234	embolism	52
	234	maturation	52
	234	multiplication	52
	234	oil	52
	234	spring	52
	234	success	52
	242	garlic	51
	242	metabolite	51
	242	ratio	51
	242	starch	51
	246	air flow	50
	246	droplet	50
	246	environment	50
	246	species	50
	246	transcript	50
	251	amount	49
	251	catalase	49
	251	flow	49
	251	genus	49
	251	regenerant	49
	251	report	49
	251	sensitivity	49
	251	status	49
	259	generation	48
	259	impact	48
	259	investigation	48
	259	risk	48
	259	var	48
	264	clump	47
	264	coffee	47
	264	cryotolerance	47
	264	morphology	47
	264	possibility	47
	264	post	47
	264	superoxide dismutase	47
	271	gametophyte	46
	271	interaction	46
	271	peroxidation	46
	271	plasma	46
	271	site	46
	276	food	45
	276	habitat	45
	276	regulation	45
	276	transfer	45
	280	cryoplate	44
	280	event	44
	280	mass	44
	280	pollination	44
	280	rehydration	44
	285	form	43
	285	option	43
	285	origin	43
	285	relation ship	43
	285	sequence	43
	285	solute	43
	285	warming	43
	292	banana	42
	292	biotechnology	42
	292	metabolism	42
	292	methylation	42
	292	product	42
	292	profile	42
	292	rewarming	42
	292	selection	42
	292	xylem	42
	301	anther	41
	301	biodiversity	41
	301	dendrobium	41
	301	distribution	41
	301	electrolyte leakage	41
	301	freezer	41
	301	mixture	41
	301	oak	41
	301	papaya	41
	301	property	41
	301	vitis	41
	312	allium	40
	312	assessment	40
	312	band	40
	312	drought	40
	312	establishment	40
	312	performance	40
	312	rice	40
	312	yield	40
	320	adaptation	39
	320	climate	39
	320	dark	39
	320	dot	39
	320	hardening	39
	320	loading	39
	320	longevity	39
	320	management	39
	320	peroxidase	39
	320	plumule	39
	320	situ	39
	320	sugarcane	39
	320	temperate	39
	320	water bath	39
	334	basal	38
	334	chemical	38
	334	glutathione	38
	334	integrity	38
	334	knowledge	38
	334	section	38
	334	tube	38
	334	wall	38
	342	challenge	37
	342	effort	37
	342	index	37
	342	pathway	37
	342	pine	37
	342	subculture	37
	342	tuber	37
	342	weight	37
	350	chamber	36
	350	chapter	36
	350	differential scanning calorimetry	36
	350	inter simple sequence repeat	36
	350	modification	36
	350	organ	36
	350	polymorphism	36
	350	variability	36
	350	vigor	36
	359	cryotherapy	35
	359	initiation	35
	359	requirement	35
	359	set	35
	359	synthesis	35
	364	action	34
	364	advantage	34
	364	alternative	34
	364	chrysanthemum	34
	364	extinction	34
	364	finding	34
	364	frost	34
	364	root stock	34
	364	surface	34
	373	advance	33
	373	alteration	33
	373	aspect	33
	373	banking	33
	373	country	33
	373	evidence	33
	373	extent	33
	373	hand	33
	373	indicator	33
	373	leaf primordia	33
	373	straw berry	33
	373	taxa	33
	373	thylakoid	33
	386	abiotic stress	32
	386	average	32
	386	cryotube	32
	386	decline	32
	386	elimination	32
	386	sativa	32
	386	substance	32
	386	tobacco	32
	394	diameter	31
	394	metabolic	31
	394	preculture medium	31
	394	regulator	31
	394	transition	31
	399	age	30
	399	antioxidant enzyme	30
	399	assay	30
	399	base	30
	399	disease	30
	399	dryweight	30
	399	embryogenic callus	30
	399	feasibility	30
	399	nature	30
	399	osmosis protection	30
	399	phloroglucinol	30
	399	photoperiod	30
	399	picea	30
	399	pineapple	30
	399	primer	30
	399	tip	30
	415	capsule	29
	415	chlorophyll	29
	415	cluster	29
	415	correlation	29
	415	hydrogen peroxide	29
	415	measurement	29
	415	pre	29
	415	progress	29
	415	prunus	29
	415	transport	29
	415	utilization	29
	415	vigour	29
	427	behavior	28
	427	maize	28
	427	polyethylene glycol	28
	427	project	28
	427	spinach	28
	427	spore	28
	427	tomato	28
	427	ultrastructure	28
	427	vessel	28
	436	cabinet	27
	436	characterization	27
	436	crepeat binding factor	27
	436	cryobank	27
	436	domestica	27
	436	embryogenesis	27
	436	excision	27
	436	fragment	27
	436	gel	27
	436	melatonin	27
	436	mill	27
	436	mulberry	27
	436	optimization	27
	436	osmosistic stress	27
	436	pool	27
	451	agriculture	26
	451	biology	26
	451	coat	26
	451	coffea	26
	451	days after pollination	26
	451	garden	26
	451	japonica	26
	451	methodology	26
	451	mint	26
	451	mitochondria	26
	451	percent	26
	451	photosynthesis	26
	451	season	26
	451	signal	26
	451	space	26
	466	alfalfa	25
	466	autumn	25
	466	barley	25
	466	calcium ion	25
	466	effectiveness	25
	466	lilium	25
	466	maximum	25
	466	planthormone	25
	466	spruce	25
	466	threat	25
	466	tuberosum	25
	466	twig	25
	478	cassava	24
	478	climate change	24
	478	dioscorea	24
	478	eradication	24
	478	proportion	24
	478	refrigerator	24
	478	relation	24
	478	removal	24
	478	stratification	24
	478	understanding	24
	478	vesicle	24
	478	yam	24
	490	amplified fragmentation length polymorphism	23
	490	arabica	23
	490	biosynthesis	23
	490	bulb	23
	490	calcium chloride	23
	490	china	23
	490	cladode	23
	490	consequence	23
	490	demand	23
	490	determination	23
	490	dome	23
	490	exchange	23
	490	feature	23
	490	morus	23
	490	physiology	23
	490	relative	23
	490	sodium chloride	23
	490	strength	23
	490	summer	23
	490	thaliana	23
	490	wildtype	23
	511	antifreeze protein	22
	511	bryophyte	22
	511	conversion	22
	511	darkness	22
	511	degradation	22
	511	deterioration	22
	511	differentiation	22
	511	issue	22
	511	life	22
	511	limit	22
	511	majority	22
	511	molecule	22
	511	nursery	22
	511	oxygen	22
	511	practice	22
	511	provenance	22
	511	quercus	22
	511	radicle	22
	511	sodium alginate bead	22
	511	strip	22
	511	thaw	22
	511	toxicity	22
	511	variant	22
	534	attention	21
	534	blueberry	21
	534	crown	21
	534	design	21
	534	fraction	21
	534	hybridization	21
	534	institute	21
	534	interval	21
	534	land	21
	534	late embryogenesis abundant protein	21
	534	lot	21
	534	node	21
	534	organogenesis	21
	534	paeonia	21
	534	passiflora	21
	534	plasmolysis	21
	534	pregrowth	21
	534	target	21
	552	borkh	20
	552	chinensis	20
	552	chromosome	20
	552	class	20
	552	decade	20
	552	defense	20
	552	electron	20
	552	exotherm	20
	552	fern	20
	552	fidelity	20
	552	fructose	20
	552	genera	20
	552	ginseng	20
	552	grape	20
	552	living	20
	552	mannitol	20
	552	microrna	20
	552	rye	20
	552	trehalose	20
	552	uptake	20
	552	volume	20
	573	acclimatization	19
	573	ascorbic acid peroxidase	19
	573	asparagus	19
	573	category	19
	573	charcoal	19
	573	clover	19
	573	coldstress	19
	573	conifer	19
	573	cytoplasm	19
	573	engineering	19
	573	gibberellic acid	19
	573	height	19
	573	indica	19
	573	individual	19
	573	industry	19
	573	labor	19
	573	liquid	19
	573	medicine	19
	573	microscopy	19
	573	moss	19
	573	permeability	19
	573	polypeptide	19
	573	populus	19
	573	pressure	19
	573	pyrus	19
	573	red	19
	573	regime	19
	573	respect	19
	573	soybean	19
	573	transgenic	19
	573	vinifera	19
	604	abie	18
	604	betaine	18
	604	cold	18
	604	cross	18
	604	density	18
	604	examination	18
	604	flash	18
	604	fructan	18
	604	goal	18
	604	hypericum	18
	604	india	18
	604	invivo	18
	604	lack	18
	604	limitation	18
	604	liposome	18
	604	location	18
	604	oleracea	18
	604	pcr	18
	604	propagule	18
	604	proton	18
	604	reason	18
	604	regard	18
	604	respiration	18
	604	rna	18
	604	scarification	18
	604	security	18
	604	shallot	18
	604	sinensis	18
	604	snow	18
	604	unit	18
	604	unloading solution	18
	604	vitamin	18
	604	zone	18
	637	abundance	17
	637	alginate	17
	637	availability	17
	637	carrot	17
	637	color	17
	637	cryoprotective agent	17
	637	cryovial	17
	637	death	17
	637	endosperm	17
	637	equilibrium	17
	637	failure	17
	637	fall	17
	637	hydration	17
	637	implementation	17
	637	implication	17
	637	manipulation	17
	637	microspore	17
	637	network	17
	637	nitrogen	17
	637	peach	17
	637	phenotype	17
	637	piece	17
	637	preparation	17
	637	repair	17
	637	restoration	17
	637	rise	17
	637	synseed	17
	637	transcription factor	17
	637	variable	17
	637	vegetable	17
	637	wild	17
	668	abiotic stresss	16
	668	abnormality	16
	668	alba	16
	668	aluminum	16
	668	america	16
	668	article	16
	668	attempt	16
	668	australia	16
	668	auxin	16
	668	betula	16
	668	bilayer	16
	668	brazil	16
	668	competence	16
	668	contamination	16
	668	energy	16
	668	fluorescence	16
	668	glass	16
	668	humidity	16
	668	hypothesis	16
	668	iii	16
	668	imbibition	16
	668	intensity	16
	668	isolation	16
	668	malatedehydrogenase	16
	668	months after pollination	16
	668	nucleation	16
	668	opportunity	16
	668	pelargonium	16
	668	polyamine	16
	668	portion	16
	668	rubus	16
	668	significance	16
	668	sporophyte	16
	668	sylvestris	16
	668	tea	16
	668	trial	16
	668	vacuole	16
	705	absence	15
	705	agent	15
	705	body	15
	705	calcium	15
	705	capability	15
	705	carnation	15
	705	character	15
	705	chlorophyll fluorescence	15
	705	choice	15
	705	coefficient	15
	705	contribution	15
	705	core	15
	705	disc	15
	705	division	15
	705	dwarf	15
	705	environmental condition	15
	705	facility	15
	705	filter	15
	705	flow cytometry	15
	705	health	15
	705	inactivation	15
	705	integration	15
	705	manner	15
	705	parent	15
	705	persimmon	15
	705	photophosphorylation	15
	705	pistachio	15
	705	ploidy	15
	705	pot	15
	705	quantity	15
	705	quince	15
	705	recalcitrant	15
	705	retention	15
	705	rhizome	15
	705	scanning electron microscopy	15
	705	seeds	15
	705	shoot length	15
	705	ssp	15
	705	strain	15
	705	support	15
	705	trend	15
	705	window	15
	747	aestivum	14
	747	aluminum foil	14
	747	bean	14
	747	benefit	14
	747	brassica	14
	747	candidate	14
	747	cavitation	14
	747	cherry	14
	747	community	14
	747	dregeana	14
	747	elongation	14
	747	evergreen	14
	747	fatty acid	14
	747	half	14
	747	heat shock factor	14
	747	insight	14
	747	introduction	14
	747	layer	14
	747	literature	14
	747	mountain	14
	747	mrna	14
	747	mutant	14
	747	pear	14
	747	perforatum	14
	747	pistacia	14
	747	planting	14
	747	polyembryoid	14
	747	processing	14
	747	productivity	14
	747	radiata	14
	747	release	14
	747	researcher	14
	747	rosa	14
	747	salinity	14
	747	siberia	14
	747	small leaf square	14
	747	triticum	14
	747	unfrozen	14
	747	vanilla	14
	786	acid	13
	786	almond	13
	786	atp	13
	786	beta	13
	786	birch	13
	786	blade	13
	786	breeder	13
	786	cabbage	13
	786	carbondioxide	13
	786	century	13
	786	chestnut	13
	786	chloride	13
	786	coconut	13
	786	container	13
	786	cryoexposure	13
	786	cytokinin	13
	786	drying	13
	786	erosion	13
	786	flavonoid	13
	786	forestry	13
	786	freshweight	13
	786	gradient	13
	786	history	13
	786	hop	13
	786	lag	13
	786	lam	13
	786	musa	13
	786	naphthaleneaceticacid	13
	786	nigrum	13
	786	nucleus	13
	786	occurrence	13
	786	pea	13
	786	plum	13
	786	primordia	13
	786	rnaseq	13
	786	series	13
	786	specimen	13
	786	spinacia	13
	786	taro	13
	786	tetrazolium	13
	786	vial	13
	827	acquisition	12
	827	adjustment	12
	827	aggregate	12
	827	alpha	12
	827	aluminium	12
	827	aluminiumfoil	12
	827	ammonium	12
	827	apoptosis	12
	827	applestempitting	12
	827	applicability	12
	827	atpase	12
	827	bark	12
	827	bath	12
	827	bulbil	12
	827	calcium alginate bead	12
	827	carica	12
	827	castanea	12
	827	cutting	12
	827	dehydrogenase	12
	827	detail	12
	827	dilution	12
	827	dynamic	12
	827	east	12
	827	emphasis	12
	827	flora	12
	827	formosana	12
	827	germination speed index	12
	827	handling	12
	827	impetiginosa	12
	827	inflorescence	12
	827	involvement	12
	827	march	12
	827	maturity	12
	827	mutation	12
	827	national plant germplasm system	12
	827	north	12
	827	olive	12
	827	onset	12
	827	orchard	12
	827	organelle	12
	827	palcms	12
	827	petiole	12
	827	phosphate	12
	827	phytoplasma	12
	827	pod	12
	827	rchb	12
	827	restriction fragment length polymorphism	12
	827	rooting	12
	827	sign	12
	827	speed	12
	827	substrate	12
	827	subzero	12
	827	testing	12
	827	triphenyl tetrazolium chloride	12
	827	zinc	12
	882	achene	11
	882	alcohol	11
	882	amplification	11
	882	anion	11
	882	anthesis	11
	882	apsk	11
	882	apy	11
	882	asia	11
	882	avium	11
	882	blackberry	11
	882	carbon	11
	882	cereal	11
	882	chickpea	11
	882	copper	11
	882	criterion	11
	882	cruentum	11
	882	cryobanking	11
	882	current	11
	882	deficit	11
	882	depth	11
	882	destruction	11
	882	difficulty	11
	882	efficacy	11
	882	element	11
	882	embryonicaxis	11
	882	february	11
	882	gemmae	11
	882	gentiana	11
	882	glucanase	11
	882	harvest	11
	882	hood	11
	882	hplc	11
	882	identification	11
	882	inhibition	11
	882	instability	11
	882	january	11
	882	kernel	11
	882	leakage	11
	882	lianas	11
	882	naphthalene	11
	882	norway	11
	882	opposita	11
	882	orange	11
	882	organism	11
	882	overview	11
	882	phytoplanthormone	11
	882	poplar	11
	882	principle	11
	882	question	11
	882	reference	11
	882	restriction	11
	882	robur	11
	882	scenario	11
	882	sonia	11
	882	stabilization	11
	882	sweetpotato	11
	882	synthase	11
	882	thidiazuron	11
	882	thunb	11
	882	united	11
	882	vegetation	11
	882	vera	11
	882	width	11
	945	aberration	10
	945	adult	10
	945	antibody	10
	945	appearance	10
	945	barrier	10
	945	biomass	10
	945	bioreactor	10
	945	blackcurrant	10
	945	calciumnitrate	10
	945	catkin	10
	945	centre	10
	945	cocoa	10
	945	cover	10
	945	cryoagent	10
	945	cryoconservation	10
	945	december	10
	945	differentialthermalanalysis	10
	945	drop	10
	945	electrophoresis	10
	945	embryogeniccalluss	10
	945	endophyte	10
	945	extract	10
	945	glauca	10
	945	harvesting	10
	945	humifusum	10
	945	hypericin	10
	945	ion	10
	945	japan	10
	945	lactate	10
	945	list	10
	945	mentha	10
	945	microsatellite	10
	945	microtubule	10
	945	mode	10
	945	morifolium	10
	945	mortality	10
	945	mpa	10
	945	nigra	10
	945	october	10
	945	passion	10
	945	peak	10
	945	plate	10
	945	prerequisite	10
	945	priority	10
	945	progeny	10
	945	reproduction	10
	945	rosea	10
	945	sativum	10
	945	scientist	10
	945	scion	10
	945	singlewallcarbonnanotube	10
	945	south	10
	945	speciosa	10
	945	tocopherol	10
	945	ultra	10
	945	vaccinium	10
	945	variance	10
	1002	agrobacterium	9
	1002	apricot	9
	1002	array	9
	1002	backup	9
	1002	bacteria	9
	1002	cation	9
	1002	chromatography	9
	1002	consumption	9
	1002	cryobiology	9
	1002	danger	9
	1002	deliciosa	9
	1002	dependence	9
	1002	detection	9
	1002	diospyro	9
	1002	diploid	9
	1002	disruption	9
	1002	dissection	9
	1002	disturbance	9
	1002	domain	9
	1002	drymatter	9
	1002	expansion	9
	1002	extraction	9
	1002	fertility	9
	1002	fig	9
	1002	fluorochromaticreaction	9
	1002	gain	9
	1002	gentian	9
	1002	glutathionereductase	9
	1002	grass	9
	1002	highland	9
	1002	hydrophobic	9
	1002	implantation	9
	1002	import	9
	1002	led	9
	1002	m.c	9
	1002	magnolia	9
	1002	male	9
	1002	medicago	9
	1002	mesophyll	9
	1002	morphogenesis	9
	1002	myrtillus	9
	1002	napus	9
	1002	nonpareil	9
	1002	nut	9
	1002	ornamental	9
	1002	outcome	9
	1002	pendula	9
	1002	phenolic	9
	1002	phenomenon	9
	1002	plot	9
	1002	polyandra	9
	1002	precooling	9
	1002	precursor	9
	1002	prospect	9
	1002	pyruvatedehydrogenase	9
	1002	raspberry	9
	1002	reaction	9
	1002	replicate	9
	1002	retrieval	9
	1002	ribe	9
	1002	shape	9
	1002	shrub	9
	1002	signaling	9
	1002	silver	9
	1002	simulation	9
	1002	skin	9
	1002	staining	9
	1002	sum	9
	1002	supply	9
	1002	thymus	9
	1002	trade	9
	1002	tropic	9
	1002	virusa	9
	1002	vitality	9
	1002	vulgare	9
	1077	aceticacid	8
	1077	achievement	8
	1077	actinidia	8
	1077	acuminata	8
	1077	ageing	8
	1077	alata	8
	1077	alpine	8
	1077	amurensis	8
	1077	attribute	8
	1077	aurantium	8
	1077	balance	8
	1077	berry	8
	1077	boricacid	8
	1077	box	8
	1077	branch	8
	1077	bulbifera	8
	1077	bunge	8
	1077	burst	8
	1077	canada	8
	1077	cepa	8
	1077	chardonnay	8
	1077	coldregulatedgene	8
	1077	collins	8
	1077	communis	8
	1077	corvallis	8
	1077	cotton	8
	1077	cvs	8
	1077	cymbidium	8
	1077	defoliation	8
	1077	dehardening	8
	1077	department	8
	1077	dose	8
	1077	ecosystem	8
	1077	electrolyte	8
	1077	emission	8
	1077	eucalyptus	8
	1077	farmer	8
	1077	fertilization	8
	1077	flesh	8
	1077	florida	8
	1077	fold	8
	1077	fort	8
	1077	gas	8
	1077	genetic	8
	1077	geophyte	8
	1077	germany	8
	1077	gus	8
	1077	herbarium	8
	1077	hordeum	8
	1077	hrs	8
	1077	humidification	8
	1077	hydraulic	8
	1077	inhibitor	8
	1077	iran	8
	1077	landrace	8
	1077	lindl	8
	1077	mediterranean	8
	1077	michauxii	8
	1077	microshoot	8
	1077	mobilization	8
	1077	mstrg	8
	1077	multiplebudbodie	8
	1077	necessity	8
	1077	needle	8
	1077	organization	8
	1077	oryza	8
	1077	osmosislyte	8
	1077	padus	8
	1077	pelargoniumflowerbreak	8
	1077	phoenix	8
	1077	photosyntheticallyactiveradiation	8
	1077	plastid	8
	1077	protonemata	8
	1077	radical	8
	1077	regrown	8
	1077	representative	8
	1077	rose	8
	1077	rosette	8
	1077	rumeliacum	8
	1077	safety	8
	1077	sap	8
	1077	shaker	8
	1077	simplesequencerepeat	8
	1077	sodium	8
	1077	spectrum	8
	1077	spot	8
	1077	stabilizedpolyembryonicculture	8
	1077	stimulus	8
	1077	stroma	8
	1077	subsp	8
	1077	sunflower	8
	1077	symptom	8
	1077	texture	8
	1077	thickness	8
	1077	tomentosum	8
	1077	transcription	8
	1077	vapour	8
	1077	viroid	8
	1077	vulgaris	8
	1077	washing	8
	1177	access	7
	1177	allele	7
	1177	art	7
	1177	avellanedae	7
	1177	bag	7
	1177	beginning	7
	1177	bulblet	7
	1177	butia	7
	1177	calciumalginatebead	7
	1177	caspase	7
	1177	chayote	7
	1177	collaboration	7
	1177	colony	7
	1177	completelyrandomizeddesign	7
	1177	complex	7
	1177	complexity	7
	1177	conditioning	7
	1177	consideration	7
	1177	contorta	7
	1177	cordata	7
	1177	cork	7
	1177	crocus	7
	1177	crosse	7
	1177	cryoinjury	7
	1177	dactylifera	7
	1177	database	7
	1177	decarboxylase	7
	1177	description	7
	1177	direction	7
	1177	drug	7
	1177	dulcis	7
	1177	dyckia	7
	1177	eggphosphatidylcholine	7
	1177	equipment	7
	1177	evolution	7
	1177	extreme	7
	1177	fir	7
	1177	firmness	7
	1177	flavonol	7
	1177	flowering	7
	1177	fortunella	7
	1177	fragaria	7
	1177	fragmentation	7
	1177	glabra	7
	1177	glassy	7
	1177	grandis	7
	1177	hardseededness	7
	1177	hazelnut	7
	1177	hybridisation	7
	1177	hyemalis	7
	1177	hypocotyl	7
	1177	incidence	7
	1177	inoculation	7
	1177	internationalpotatocenter	7
	1177	intrinsicallydisorderedprotein	7
	1177	ipk	7
	1177	isozyme	7
	1177	karst	7
	1177	kinetic	7
	1177	lacticdehydrogenase	7
	1177	latitude	7
	1177	ledeb	7
	1177	lignin	7
	1177	limau	7
	1177	litchi	7
	1177	luciferyellowscarbohydrazide	7
	1177	lysis	7
	1177	mat	7
	1177	means	7
	1177	mineral	7
	1177	moabiticus	7
	1177	nicotiana	7
	1177	night	7
	1177	november	7
	1177	novo	7
	1177	omorika	7
	1177	onion	7
	1177	orchidaceae	7
	1177	ovata	7
	1177	overexpression	7
	1177	ovule	7
	1177	oxidation	7
	1177	pan	7
	1177	panax	7
	1177	parallel	7
	1177	parenchyma	7
	1177	particle	7
	1177	peony	7
	1177	petridishe	7
	1177	phenology	7
	1177	piperita	7
	1177	plantain	7
	1177	plating	7
	1177	polymorpha	7
	1177	polyol	7
	1177	polyploid	7
	1177	position	7
	1177	postcryopreservation	7
	1177	postthaw	7
	1177	precipitation	7
	1177	probe	7
	1177	proembryogenicmasse	7
	1177	profiling	7
	1177	protectant	7
	1177	rain	7
	1177	recalcitrance	7
	1177	relaxation	7
	1177	relevance	7
	1177	replication	7
	1177	rescue	7
	1177	rest	7
	1177	rpm	7
	1177	rupture	7
	1177	rush	7
	1177	sanguinea	7
	1177	screenhouse	7
	1177	screening	7
	1177	service	7
	1177	silica	7
	1177	similarity	7
	1177	slash	7
	1177	solid	7
	1177	sorghum	7
	1177	speciesofconservationimportance	7
	1177	spermidine	7
	1177	standard	7
	1177	sterilization	7
	1177	suber	7
	1177	suberosa	7
	1177	suitability	7
	1177	supercooling	7
	1177	taxol	7
	1177	telomere	7
	1177	testa	7
	1177	transduction	7
	1177	tukey	7
	1177	ultralowtemperature	7
	1177	vcryoplatemethod	7
	1177	velocity	7
	1177	vulnerability	7
	1177	walnut	7
	1177	weather	7
	1177	zeatin	7
	1320	account	6
	1320	acidification	6
	1320	activation	6
	1320	amylase	6
	1320	apoplast	6
	1320	aroma	6
	1320	atlantic	6
	1320	aucuparia	6
	1320	august	6
	1320	baker	6
	1320	banding	6
	1320	bar	6
	1320	batch	6
	1320	binding	6
	1320	bobby	6
	1320	book	6
	1320	brevifolia	6
	1320	brodick	6
	1320	bromeliad	6
	1320	budburst	6
	1320	budwood	6
	1320	cacao	6
	1320	camellia	6
	1320	capitata	6
	1320	caspica	6
	1320	cent	6
	1320	cereale	6
	1320	coleorhiza	6
	1320	concept	6
	1320	concern	6
	1320	conformity	6
	1320	contribute	6
	1320	corm	6
	1320	counterpart	6
	1320	coupling	6
	1320	crenata	6
	1320	cryomethod	6
	1320	cryoprotectin	6
	1320	cryosurvival	6
	1320	currant	6
	1320	cytosol	6
	1320	cytotype	6
	1320	deacclimation	6
	1320	decision	6
	1320	dehydroascorbicacidreductase	6
	1320	depletion	6
	1320	deposition	6
	1320	desiree	6
	1320	diffusion	6
	1320	discolor	6
	1320	dissociation	6
	1320	dombeyi	6
	1320	don	6
	1320	douglas	6
	1320	ease	6
	1320	elisa	6
	1320	elm	6
	1320	embryoid	6
	1320	endodormancy	6
	1320	estimate	6
	1320	ethylene	6
	1320	existence	6
	1320	exploitation	6
	1320	farm	6
	1320	fatigue	6
	1320	fennel	6
	1320	fluctuation	6
	1320	fluorescent	6
	1320	foil	6
	1320	foliage	6
	1320	folk	6
	1320	foundation	6
	1320	fragilis	6
	1320	freezethawingcyclecycle	6
	1320	fusion	6
	1320	gala	6
	1320	gamma	6
	1320	garcinia	6
	1320	gcms	6
	1320	glutathioneperoxidase	6
	1320	grapefruit	6
	1320	herb	6
	1320	horticulture	6
	1320	house	6
	1320	hydrogen	6
	1320	hydrophilin	6
	1320	hypogaea	6
	1320	ilex	6
	1320	image	6
	1320	immunolocalization	6
	1320	intraspecific	6
	1320	isolate	6
	1320	jacq	6
	1320	jambhiri	6
	1320	jerusalem	6
	1320	kaki	6
	1320	lactiflora	6
	1320	laurina	6
	1320	lectin	6
	1320	lemon	6
	1320	lily	6
	1320	link	6
	1320	localization	6
	1320	loci	6
	1320	lte	6
	1320	madu	6
	1320	magnitude	6
	1320	mandarin	6
	1320	mandshurica	6
	1320	mart	6
	1320	martagon	6
	1320	masse	6
	1320	matrix	6
	1320	messina	6
	1320	metal	6
	1320	mgt	6
	1320	microtuber	6
	1320	mid	6
	1320	minimum	6
	1320	modulation	6
	1320	molarity	6
	1320	myb	6
	1320	nose	6
	1320	oat	6
	1320	optimisation	6
	1320	opuntia	6
	1320	osmosis	6
	1320	pair	6
	1320	paten	6
	1320	perspective	6
	1320	photosystemii	6
	1320	pisum	6
	1320	pollinia	6
	1320	polyrhiza	6
	1320	pomelo	6
	1320	prefrozen	6
	1320	probability	6
	1320	proteome	6
	1320	quantification	6
	1320	quantitativetraitloci	6
	1320	ray	6
	1320	recognition	6
	1320	repen	6
	1320	responsiveness	6
	1320	robusta	6
	1320	roth	6
	1320	rotundata	6
	1320	saccharum	6
	1320	screen	6
	1320	sdspage	6
	1320	secale	6
	1320	sessile	6
	1320	shrinkage	6
	1320	situation	6
	1320	slice	6
	1320	speciman	6
	1320	spectroscopy	6
	1320	sperminesynthase	6
	1320	stone	6
	1320	sulphuricacid	6
	1320	supplementation	6
	1320	surviving	6
	1320	tannin	6
	1320	taxon	6
	1320	tem	6
	1320	threshold	6
	1320	topic	6
	1320	translation	6
	1320	trifolium	6
	1320	ulmus	6
	1320	unloading	6
	1320	unripe	6
	1320	vacuolation	6
	1320	virginia	6
	1320	viridis	6
	1495	aaa	5
	1495	acclimatisation	5
	1495	adaptability	5
	1495	additive	5
	1495	affinity	5
	1495	africa	5
	1495	aggregation	5
	1495	aldehyde	5
	1495	alliacea	5
	1495	aminoaciddecarboxylase	5
	1495	ananas	5
	1495	anigozanthos	5
	1495	annulatum	5
	1495	anthocyanin	5
	1495	anthurium	5
	1495	artemisia	5
	1495	ash	5
	1495	asiaticus	5
	1495	askin	5
	1495	aspen	5
	1495	asphodeloide	5
	1495	association	5
	1495	astringency	5
	1495	australis	5
	1495	avoidance	5
	1495	bananastreak	5
	1495	basin	5
	1495	basmati	5
	1495	bed	5
	1495	beijing	5
	1495	biologist	5
	1495	biotic	5
	1495	bletilla	5
	1495	brasiliensis	5
	1495	brassinosteroid	5
	1495	break	5
	1495	bromeliaceae	5
	1495	bubble	5
	1495	budbreak	5
	1495	buffer	5
	1495	cabernetsauvignon	5
	1495	canister	5
	1495	cayenensis	5
	1495	cerrado	5
	1495	chain	5
	1495	chemistry	5
	1495	circumstance	5
	1495	cone	5
	1495	congo	5
	1495	conjunction	5
	1495	connection	5
	1495	constraint	5
	1495	context	5
	1495	contrary	5
	1495	corylus	5
	1495	cotyledonaryembryonicaxe	5
	1495	count	5
	1495	crassifolius	5
	1495	creation	5
	1495	crossing	5
	1495	cryogenic	5
	1495	cryosolvent	5
	1495	cryotreatment	5
	1495	curcas	5
	1495	curve	5
	1495	cycad	5
	1495	cytoskeleton	5
	1495	das	5
	1495	deforestation	5
	1495	dehydringene	5
	1495	delay	5
	1495	delivery	5
	1495	deviation	5
	1495	dicot	5
	1495	directedamplificationofminisatellitedna	5
	1495	disaster	5
	1495	discovery	5
	1495	dispersal	5
	1495	distance	5
	1495	droughtstress	5
	1495	earth	5
	1495	ecotype	5
	1495	editing	5
	1495	elaeis	5
	1495	elevation	5
	1495	endemic	5
	1495	eriobotrya	5
	1495	error	5
	1495	europe	5
	1495	excelsior	5
	1495	exception	5
	1495	experience	5
	1495	fiber	5
	1495	focus	5
	1495	forage	5
	1495	functioning	5
	1495	gatersleben	5
	1495	georgia	5
	1495	ghat	5
	1495	guineensis	5
	1495	hardwood	5
	1495	helianthus	5
	1495	herba	5
	1495	hopper	5
	1495	human	5
	1495	hydrogenion	5
	1495	hydrolysis	5
	1495	indication	5
	1495	inducerofcbfexpression	5
	1495	initiative	5
	1495	injection	5
	1495	interspecific	5
	1495	ipomoea	5
	1495	island	5
	1495	jatropha	5
	1495	july	5
	1495	kinase	5
	1495	kiwifruit	5
	1495	lab	5
	1495	labour	5
	1495	latifolia	5
	1495	lentiscus	5
	1495	lesion	5
	1495	limon	5
	1495	lip	5
	1495	liverwort	5
	1495	livistona	5
	1495	locus	5
	1495	longiflorum	5
	1495	longifolia	5
	1495	megagametophyte	5
	1495	mei	5
	1495	metrosidero	5
	1495	meyer	5
	1495	microcutting	5
	1495	microorganism	5
	1495	middle	5
	1495	millet	5
	1495	monitoring	5
	1495	moroderi	5
	1495	motif	5
	1495	obstacle	5
	1495	officinalis	5
	1495	oriental	5
	1495	osmosisprotectant	5
	1495	paromomycin	5
	1495	parvifolius	5
	1495	pectin	5
	1495	peltatum	5
	1495	peroxide	5
	1495	petridish	5
	1495	phb	5
	1495	phospholipid	5
	1495	photosystem	5
	1495	plan	5
	1495	plantation	5
	1495	plastic	5
	1495	polymer	5
	1495	polyvinylpyrrolidone	5
	1495	poncirus	5
	1495	poslevoennaya	5
	1495	potassium	5
	1495	preculturing	5
	1495	promise	5
	1495	propyleneglycol	5
	1495	pusa	5
	1495	racemosa	5
	1495	rainforest	5
	1495	rape	5
	1495	recommendation	5
	1495	regia	5
	1495	residue	5
	1495	resumption	5
	1495	riesling	5
	1495	river	5
	1495	saccharide	5
	1495	sago	5
	1495	salix	5
	1495	search	5
	1495	sector	5
	1495	sensor	5
	1495	september	5
	1495	sessiliflora	5
	1495	setting	5
	1495	shift	5
	1495	shock	5
	1495	sitchensis	5
	1495	sodasodiumchloridealkalistress	5
	1495	sowing	5
	1495	specificity	5
	1495	spectra	5
	1495	stachyose	5
	1495	subculturing	5
	1495	subject	5
	1495	subspecie	5
	1495	substitution	5
	1495	sulfate	5
	1495	sulfhydrylreagent	5
	1495	sulfuricacid	5
	1495	superiority	5
	1495	superoxide	5
	1495	syzygium	5
	1495	tabacum	5
	1495	table	5
	1495	tank	5
	1495	tegument	5
	1495	thailand	5
	1495	theory	5
	1495	throughput	5
	1495	timber	5
	1495	timing	5
	1495	tinctorius	5
	1495	top	5
	1495	tracheid	5
	1495	transplantation	5
	1495	trichilia	5
	1495	triumphator	5
	1495	u.s	5
	1495	unsaturation	5
	1495	vanillaplanifolia	5
	1495	volatileorganiccompound	5
	1495	west	5
	1495	williams	5
	1495	wintering	5
	1495	yacon	5
	1495	zea	5
	1721	absorbance	4
	1721	acer	4
	1721	aciculata	4
	1721	affect	4
	1721	agency	4
	1721	agrie	4
	1721	algorithm	4
	1721	alkaline	4
	1721	alternation	4
	1721	amazon	4
	1721	americana	4
	1721	amurense	4
	1721	annona	4
	1721	annuus	4
	1721	anti	4
	1721	aquaporin	4
	1721	arecaceae	4
	1721	aristolochia	4
	1721	artemisininsaltandfreezethawingcyclestress	4
	1721	aurantifolia	4
	1721	avejbr	4
	1721	avellana	4
	1721	azalea	4
	1721	balbisiana	4
	1721	batatas	4
	1721	begonia	4
	1721	bench	4
	1721	bgd	4
	1721	biloba	4
	1721	blot	4
	1721	blume	4
	1721	bonding	4
	1721	brazilian	4
	1721	breakdown	4
	1721	brevicaule	4
	1721	caladenia	4
	1721	calculation	4
	1721	canina	4
	1721	cascade	4
	1721	cav	4
	1721	cayenne	4
	1721	ceratozamia	4
	1721	characterisation	4
	1721	charge	4
	1721	cherimoya	4
	1721	chip	4
	1721	chuju	4
	1721	circle	4
	1721	circuit	4
	1721	clade	4
	1721	clove	4
	1721	colorado	4
	1721	colour	4
	1721	communication	4
	1721	comosus	4
	1721	conductance	4
	1721	constitution	4
	1721	contaminant	4
	1721	convention	4
	1721	copy	4
	1721	cottonseed	4
	1721	cracking	4
	1721	crinita	4
	1721	crosstalk	4
	1721	cryogeny	4
	1721	cryptomeria	4
	1721	cultivars	4
	1721	culturing	4
	1721	cynodon	4
	1721	dcr	4
	1721	dcryoplatemethod	4
	1721	decay	4
	1721	decontamination	4
	1721	dehiscence	4
	1721	deltoidea	4
	1721	dendranthema	4
	1721	denudata	4
	1721	depolymerization	4
	1721	descriptor	4
	1721	destabilization	4
	1721	determinant	4
	1721	device	4
	1721	differentiallyexpressedgene	4
	1721	digestion	4
	1721	dihaploid	4
	1721	disaccharide	4
	1721	disadvantage	4
	1721	discocactus	4
	1721	discussion	4
	1721	disintegration	4
	1721	disorder	4
	1721	display	4
	1721	dongmu	4
	1721	dryer	4
	1721	dzeltenie	4
	1721	ecori	4
	1721	edn	4
	1721	electrotherapy	4
	1721	elengi	4
	1721	embryogenicity	4
	1721	emetica	4
	1721	enthalpy	4
	1721	envelope	4
	1721	epicotyls	4
	1721	equilibration	4
	1721	esculenta	4
	1721	esculentum	4
	1721	expense	4
	1721	explanation	4
	1721	extension	4
	1721	faba	4
	1721	feizhouyou	4
	1721	fereley	4
	1721	ferlenain	4
	1721	ficus	4
	1721	finland	4
	1721	fixation	4
	1721	flaviflorus	4
	1721	floret	4
	1721	fluidity	4
	1721	force	4
	1721	fraxinifolia	4
	1721	gardens	4
	1721	genepool	4
	1721	ginkgo	4
	1721	ginsenoside	4
	1721	globalstrategyforplantconservation	4
	1721	globe	4
	1721	glycol	4
	1721	glycoside	4
	1721	gold	4
	1721	gossypium	4
	1721	grafting	4
	1721	grandi	4
	1721	green	4
	1721	grenache	4
	1721	grignolino	4
	1721	ground	4
	1721	habenaria	4
	1721	haemodoraceae	4
	1721	haustorium	4
	1721	heating	4
	1721	hippocastanum	4
	1721	hirsutum	4
	1721	homeostasis	4
	1721	hondurensis	4
	1721	host	4
	1721	hotspot	4
	1721	hydrogel	4
	1721	hydroxyl	4
	1721	iac	4
	1721	idaea	4
	1721	idaeus	4
	1721	inability	4
	1721	incorporation	4
	1721	incubator	4
	1721	indole	4
	1721	infestation	4
	1721	ing	4
	1721	insertion	4
	1721	institution	4
	1721	interpretation	4
	1721	iris	4
	1721	isotherm	4
	1721	italy	4
	1721	juglan	4
	1721	kalmianum	4
	1721	lady	4
	1721	laevigata	4
	1721	landscaping	4
	1721	larix	4
	1721	leachate	4
	1721	lettuce	4
	1721	leucantha	4
	1721	lime	4
	1721	lipoicacid	4
	1721	liter	4
	1721	lotocephalus	4
	1721	lotus	4
	1721	lycopersicum	4
	1721	macrophylla	4
	1721	mango	4
	1721	manillana	4
	1721	mansailong	4
	1721	marchantia	4
	1721	market	4
	1721	methanol	4
	1721	methylationsensitiveamplifiedpolymorphism	4
	1721	mexico	4
	1721	michx	4
	1721	microarray	4
	1721	micropropagule	4
	1721	microscope	4
	1721	microstructure	4
	1721	ministry	4
	1721	mix	4
	1721	moench	4
	1721	monogalactosyldiacylglycerol	4
	1721	monosaccharide	4
	1721	mume	4
	1721	nanoparticle	4
	1721	native	4
	1721	niveum	4
	1721	nmr	4
	1721	nonpenetrating	4
	1721	northeastchina	4
	1721	nutrient	4
	1721	nutt	4
	1721	object	4
	1721	offshoot	4
	1721	ohio	4
	1721	oligosaccharide	4
	1721	orbicularis	4
	1721	oregon	4
	1721	orientali	4
	1721	orientalis	4
	1721	orthodox	4
	1721	osb	4
	1721	osmosislarity	4
	1721	osmosisphloeum	4
	1721	oxidase	4
	1721	paradisi	4
	1721	park	4
	1721	participation	4
	1721	pau	4
	1721	penetration	4
	1721	penten	4
	1721	people	4
	1721	perennial	4
	1721	permeating	4
	1721	persicum	4
	1721	personnel	4
	1721	peter	4
	1721	petunia	4
	1721	phalaenopsis	4
	1721	pharmaceutical	4
	1721	phloem	4
	1721	phosphorylation	4
	1721	physcomitrella	4
	1721	plantgeneticresourcesinstitute	4
	1721	plastocyanin	4
	1721	plateau	4
	1721	policy	4
	1721	polyalcohol	4
	1721	polymerization	4
	1721	pozdnyaya	4
	1721	prediction	4
	1721	prefreezing	4
	1721	primordium	4
	1721	producer	4
	1721	proembryos	4
	1721	promoter	4
	1721	promotion	4
	1721	protrusion	4
	1721	pseudohypericin	4
	1721	psti	4
	1721	ptrm	4
	1721	publication	4
	1721	pulchrum	4
	1721	putrescine	4
	1721	qinghai	4
	1721	quarter	4
	1721	radiation	4
	1721	radish	4
	1721	raf	4
	1721	raffinose	4
	1721	rce	4
	1721	record	4
	1721	reculture	4
	1721	reed	4
	1721	refinement	4
	1721	refrigeration	4
	1721	regression	4
	1721	reintroduction	4
	1721	relict	4
	1721	remainder	4
	1721	representation	4
	1721	resolution	4
[truncated: 4,656 more rows]

## Sheet: Table S7
	Table S7. Bi-gram frequency in 1,643 abstract
	Ranking	Term 1	Term 2	Frequency
	1	cryopreservation	method	265
	2	term	storage	182
	3	survival	rate	177
	4	cold	acclimation	166
	5	cryopreserve	shoottip	138
	6	term	conservation	133
	7	genetic	resource	111
	8	plant	specie	110
	9	successfully	cryopreserve	105
	10	embryogenic	callus	104
	11	post	thaw	102
	12	vitrification	method	97
	13	genetic	stability	92
	13	significant	difference	92
	15	zygotic	embryo	91
	16	germination	rate	89
	17	msmedium	supplement	88
	18	invitro	culture	86
	19	dormant	bud	82
	20	seed	germination	78
	21	cryopreservation	technique	74
	22	seed	storage	73
	23	situ	conservation	72
	24	direct	immersion	70
	25	sucrose	concentration	69
	25	tissue	culture	69
	27	culture	medium	68
	27	genetic	diversity	68
	27	liquidnitrogen	exposure	68
	27	pollen	viability	68
	27	term	preservation	68
	32	freeze	tolerance	66
	32	plantvitrificationsolution	solution	66
	32	regrowth	rate	66
	35	droplet	vitrification	63
	35	follow	cryopreservation	63
	35	oxidative	stress	63
	38	cryopreservation	procedure	62
	38	shoot	apex	62
	38	slow	growth	62
	41	desiccation	tolerance	60
	42	cryopreserve	seed	59
	43	plant	germplasm	58
	44	cell	line	57
	44	recovery	medium	57
	46	medicinal	plant	55
	46	shoot	regrowth	55
	48	plantvitrificationsolution	treatment	54
	49	plant	regeneration	53
	49	successful	cryopreservation	53
	51	fresh	pollen	52
	51	result	suggest	52
	53	encapsulation	dehydration	51
	53	germplasm	conservation	51
	53	invitro	grow	51
	53	seed	store	51
	57	date	palm	48
	57	embryogenic	tissue	48
	57	pollen	germination	48
	57	soluble	sugar	48
	61	recalcitrant	seed	47
	62	cell	suspension	46
	62	embryogenic	culture	46
	62	plasma	membrane	46
	65	axillary	bud	45
	65	center	dot	45
	65	invitro	germination	45
	65	pollen	grain	45
	65	recovery	rate	45
	65	step	freezing	45
	65	suspension	culture	45
	72	rapid	freezing	44
	72	storage	condition	44
	72	woody	plant	44
	75	cell	culture	43
	75	cold	harden	43
	75	invitro	plantlet	43
	75	sucrose	preculture	43
	79	medium	supplement	41
	79	seed	bank	41
	79	seed	cryopreservation	41
	79	seed	water	41
	79	sucrose	solution	41
	79	vitrification	base	41
	85	cryopreserve	pollen	40
	85	freezing	temperature	40
	85	lipid	peroxidation	40
	85	pre	treatment	40
	85	vegetatively	propagate	40
	90	callus	formation	39
	90	cold	hardiness	39
	90	genetic	transformation	39
	90	liquidnitrogen	storage	39
	90	plant	regenerate	39
	90	storage	method	39
	90	vitrification	procedure	39
	97	air	dry	38
	97	extreme	temperature	38
	97	freeze	thaw	38
	97	regeneration	rate	38
	101	plant	cell	37
	101	shoot	regeneration	37
	103	invitro	grown	36
	103	oil	palm	36
	103	seed	viability	36
	106	cryopreservation	process	35
	106	gene	expression	35
	106	post	cryopreservation	35
	106	vitrification	technique	35
	110	cell	wall	34
	110	cryoprotectant	solution	34
	110	gene	bank	34
	110	significantly	increase	34
	114	cold	hardening	33
	114	freezing	method	33
	114	mature	seed	33
	114	pollen	store	33
	114	soluble	protein	33
	114	storage	temperature	33
	114	virus	free	33
	121	cryogenic	storage	32
	121	encapsulationdehydration	method	32
	121	freshweight	basis	32
	121	oxidative	damage	32
	121	shoot	formation	32
	121	significantly	improve	32
	121	successfully	apply	32
	128	efficient	cryopreservation	31
	128	invitro	plant	31
	128	laminar	airflow	31
	128	plant	growth	31
	128	storage	behaviour	31
	133	apical	meristem	30
	133	freezing	tolerance	30
	133	low	water	30
	133	nodal	segment	30
	133	orthodox	seed	30
	133	tree	specie	30
	133	wild	specie	30
	140	callus	es	29
	140	conservation	strategy	29
	140	cool	rate	29
	140	exposure	time	29
	140	freeze	stress	29
	140	invitro	conservation	29
	140	laminar	flow	29
	140	storage	period	29
	148	cryoplatemethod	method	28
	148	forest	tree	28
	148	medium	term	28
	148	plant	derive	28
	148	study	aim	28
	153	excise	embryonicaxe	27
	153	slow	cooling	27
	153	synthetic	seed	27
	156	encapsulate	shoottip	26
	156	plantvitrificationsolution	vitrification	26
	156	plantvitrificationsolution	vitrificationsolution	26
	156	shoot	culture	26
	156	slow	freezing	26
	161	cell	membrane	25
	161	cryoprotective	solution	25
	161	embryogenic	line	25
	161	gene	methylation	25
	161	growth	regulator	25
	161	rapid	thawing	25
	161	result	obtain	25
	161	significantly	reduce	25
	169	cryoprotective	activity	24
	169	directly	immerse	24
	169	encapsulationdehydration	technique	24
	169	field	collection	24
	169	freeze	injury	24
	169	germplasm	collection	24
	169	growth	storage	24
	169	seed	coat	24
	169	shoottip	mm	24
	169	survive	cryopreservation	24
	169	thylakoid	membrane	24
	180	control	plant	23
	180	derive	plant	23
	180	efficient	method	23
	180	enzyme	activity	23
	180	expression	level	23
	180	growth	rate	23
	180	invitro	propagation	23
	180	osmosistic	dehydration	23
	180	rapid	cooling	23
	180	shoottip	cryopreservation	23
	180	short	term	23
	180	stress	response	23
	180	transgenic	line	23
	180	wide	range	23
	194	arabidopsis	thaliana	22
	194	base	cryopreservation	22
	194	developmental	stage	22
	194	encapsulation	vitrification	22
	194	increase	sucrose	22
	194	invitro	cultured	22
	194	optimal	condition	22
	194	orchid	specie	22
	194	plantvitrificationsolution	plantvitrificationsolution	22
	194	salt	stress	22
	194	solid	medium	22
	194	survival	percentage	22
	194	unfrozen	control	22
	207	adventitious	bud	21
	207	basal	medium	21
	207	conservation	method	21
	207	cost	effective	21
	207	cryopreserve	cell	21
	207	dehydration	time	21
	207	endanger	specie	21
	207	germplasm	storage	21
	207	invitro	shoot	21
	207	membrane	lipid	21
	207	ornamental	plant	21
	207	plant	cryopreservation	21
	207	pollen	tube	21
	207	preculture	shoottip	21
	207	result	demonstrate	21
	207	seed	desiccate	21
	207	study	demonstrate	21
	224	alternate	temperature	20
	224	aminoacid	aminoacid	20
	224	control	seed	20
	224	cryopreservation	treatment	20
	224	desiccation	sensitivity	20
	224	domestica	borkh	20
	224	dry	mass	20
	224	germplasm	preservation	20
	224	min	plantvitrificationsolution	20
	224	significant	effect	20
	224	water	freshweight	20
	235	acclimation	plant	19
	235	desiccated	seed	19
	235	dropletvitrification	cryopreservation	19
	235	dropletvitrification	method	19
	235	dry	seed	19
	235	effective	method	19
	235	excise	shoottip	19
	235	fresh	seed	19
	235	fruit	specie	19
	235	genetic	variation	19
	235	moisture	level	19
	235	molecular	marker	19
	235	poly	ethyleneglycol	19
	235	shoottip	excise	19
	235	significantly	affect	19
	235	sucrose	follow	19
	235	survive	freezing	19
	235	sweet	potato	19
	235	term	cryopreservation	19
	235	ultra	rapid	19
	235	wild	relative	19
	256	cryopreserve	explant	18
	256	dropletvitrification	procedure	18
	256	embryogeniccallus	suspension	18
	256	factor	affect	18
	256	fruit	set	18
	256	genetic	fidelity	18
	256	germination	test	18
	256	growth	recovery	18
	256	malondialdehyde	content	18
	256	normal	seedling	18
	256	plant	grow	18
	256	plantlet	regenerate	18
	256	pollen	storage	18
	256	post	liquidnitrogen	18
	256	pre	treat	18
	256	regenerated	plant	18
	256	seed	banking	18
	256	seedle	emergence	18
	256	shoot	recovery	18
	256	significantly	low	18
	256	somaclonal	variation	18
	256	storage	time	18
	256	vitrification	cryopreservation	18
	256	white	clover	18
	280	aminoacid	betaine	17
	280	cell	viability	17
	280	critical	water	17
	280	cryoplatemethod	technique	17
	280	cryopreservation	technology	17
	280	cryopreserve	material	17
	280	desiccation	sensitive	17
	280	freeze	resistance	17
	280	freeze	temperature	17
	280	genetic	engineering	17
	280	germplasm	resource	17
	280	greenhouse	condition	17
	280	grow	plant	17
	280	grow	shoottip	17
	280	growth	medium	17
	280	increase	significantly	17
	280	invitro	shoottip	17
	280	liquidnitrogen	treatment	17
	280	molecular	mechanism	17
	280	optimize	method	17
	280	planthormone	mg	17
	280	potato	shoottip	17
	280	regenerate	plantlet	17
	280	term	germplasm	17
	280	thaw	recovery	17
	280	thaw	survival	17
	280	vegetative	bud	17
	280	vitrificationsolution	plantvitrificationsolution	17
	308	adventitious	shoot	16
	308	antioxidant	activity	16
	308	cryogenic	treatment	16
	308	cryopreserve	sample	16
	308	cryopreserved	seed	16
	308	electrical	conductivity	16
	308	freezable	water	16
	308	gene	pool	16
	308	growth	chamber	16
	308	intact	seed	16
	308	korean	pine	16
	308	lateral	bud	16
	308	low	level	16
	308	low	survival	16
	308	malus	domestica	16
	308	maximum	survival	16
	308	plant	medium	16
	308	planttissue	culture	16
	308	plantvitrificationsolution	glycerol	16
	308	pollen	cryopreservation	16
	308	post	cultured	16
	308	regeneration	medium	16
	308	regrowth	level	16
	308	regrowth	percentage	16
	308	stock	plant	16
	308	study	provide	16
	308	sugar	content	16
	308	suspension	cell	16
	308	viability	loss	16
	308	vitis	vinifera	16
	308	water	range	16
	339	average	survival	15
	339	callus	culture	15
	339	catalase	activity	15
	339	clonal	propagation	15
	339	coffea	arabica	15
	339	cryo	derive	15
	339	cryopreserve	embryo	15
	339	day	preculture	15
	339	dehydration	method	15
	339	desiccation	method	15
	339	field	genebank	15
	339	flow	cabinet	15
	339	freshly	harvest	15
	339	germplasm	cryopreservation	15
	339	histological	observation	15
	339	immature	seed	15
	339	low	concentration	15
	339	meristem	culture	15
	339	method	develop	15
	339	natural	habitat	15
	339	picea	abie	15
	339	protein	synthesis	15
	339	rapid	rewarming	15
	339	regenerated	plantlet	15
	339	regeneration	percentage	15
	339	shoottip	culture	15
	339	shoottip	survival	15
	339	shoottip	survive	15
	339	solanum	tuberosum	15
	339	stock	shoot	15
	339	stress	tolerance	15
	339	study	investigate	15
	339	superoxidedismutase	activity	15
	339	survive	liquidnitrogen	15
	339	tolerate	desiccation	15
	339	virus	eradication	15
	375	apical	dome	14
	375	apical	shoottip	14
	375	applestemgroove	virus	14
	375	base	method	14
	375	bud	cluster	14
	375	cold	tolerance	14
	375	conventional	seed	14
	375	cryopreserve	bud	14
	375	cryopreserve	plant	14
	375	cryopreserved	protocormlikebodie	14
	375	day	follow	14
	375	droplet	method	14
	375	dropletvitrification	technique	14
	375	environmental	stress	14
	375	excise	embryo	14
	375	final	germinationpercentage	14
	375	freeze	induce	14
	375	frost	hardiness	14
	375	gene	analysis	14
	375	gene	marker	14
	375	ice	formation	14
	375	improve	survival	14
	375	invitro	derive	14
	375	liquidnitrogen	follow	14
	375	low	temperature	14
	375	membrane	damage	14
	375	min	follow	14
	375	molecular	level	14
	375	plantvitrificationsolution	exposure	14
	375	polymorphic	band	14
	375	propagate	crop	14
	375	propagate	plant	14
	375	protoplast	isolate	14
	375	rapid	immersion	14
	375	responsive	gene	14
	375	resume	growth	14
	375	secondary	metabolite	14
	375	store	seed	14
	375	sucrose	medium	14
	375	triticum	aestivum	14
	375	valuable	germplasm	14
	375	vegetative	growth	14
	375	water	potential	14
	375	zygotic	embryos	14
	419	activate	charcoal	13
	419	adventitious	root	13
	419	air	dehydration	13
	419	apple	malus	13
	419	apy	sk	13
	419	coffee	seed	13
	419	control	rate	13
	419	cryogenic	procedure	13
	419	cryogenic	temperature	13
	419	cryopreserve	tissue	13
	419	culture	technique	13
	419	desiccation	tolerant	13
	419	embryo	production	13
	419	field	grow	13
	419	filter	paper	13
	419	freeze	treatment	13
	419	freezethawingcycle	damage	13
	419	genetically	stable	13
	419	germplasm	bank	13
	419	glycerol	ethyleneglycol	13
	419	grapevine	virusa	13
	419	hydraulic	conductivity	13
	419	key	factor	13
	419	lethal	temperature	13
	419	light	condition	13
	419	physiological	quality	13
	419	plant	biodiversity	13
	419	plantvitrificationsolution	base	13
	419	potato	solanum	13
	419	preservation	method	13
	419	root	tip	13
	419	seed	germinate	13
	419	seed	set	13
	419	shoot	meristem	13
	419	shoottip	derive	13
	419	short	live	13
	419	slow	cool	13
	419	soluble	carbohydrate	13
	419	spinacia	oleracea	13
	419	stock	culture	13
	419	store	pollen	13
	419	study	report	13
	419	study	reveal	13
	419	survival	follow	13
	419	survive	cell	13
	419	thaw	cycle	13
	419	transgenic	plant	13
	419	treat	shoottip	13
	419	wheat	triticum	13
	468	air	current	12
	468	analysis	reveal	12
	468	antioxidant	system	12
	468	antioxidantenzyme	activity	12
	468	applestempitting	virus	12
	468	biotechnological	tool	12
	468	cold	resistance	12
	468	cold	tolerant	12
	468	conservation	technique	12
	468	content	increase	12
	468	control	condition	12
	468	cryopreserve	apex	12
	468	cryopreserve	shoot	12
	468	cryopreserve	somaticembryoss	12
	468	cultured	invitro	12
	468	dehydration	period	12
	468	develop	method	12
	468	effective	cryopreservation	12
	468	embryogeniccallus	line	12
	468	fast	freezing	12
	468	field	performance	12
	468	flash	dry	12
	468	fruit	tree	12
	468	harvest	seed	12
	468	intermediate	seed	12
	468	invitro	method	12
	468	leaf	tissue	12
	468	lipid	content	12
	468	method	result	12
	468	negative	effect	12
	468	orchid	seed	12
	468	plant	diversity	12
	468	plantvitrificationsolution	droplet	12
	468	pollen	sample	12
	468	post	cryo	12
	468	post	freeze	12
	468	reactiveoxygenspecie	generation	12
	468	reliable	method	12
	468	retain	viability	12
	468	root	formation	12
	468	seed	tolerate	12
	468	shoot	growth	12
	468	shoot	production	12
	468	shoottip	regrowth	12
	468	significant	increase	12
	468	significantly	decrease	12
	468	spruce	picea	12
	468	step	preculture	12
	468	sterile	airflow	12
	468	sucrose	treatment	12
	468	survive	desiccation	12
	468	survive	exposure	12
	468	term	seed	12
	468	total	soluble	12
	468	treat	plant	12
	468	woody	specie	12
	524	adverse	effect	11
	524	amplify	fragment	11
	524	artificial	seed	11
	524	carica	papaya	11
	524	cold	hardy	11
	524	cold	responsive	11
	524	cryogenic	method	11
	524	cryopreservation	recovery	11
	524	cryopreservation	success	11
	524	cryopreserve	culture	11
	524	cryopreserve	follow	11
	524	cryopreserve	protocormlikebodie	11
	524	cryoprotectant	treatment	11
	524	culture	condition	11
	524	dehydration	treatment	11
	524	dendrobium	sonia	11
	524	electron	transport	11
	524	embryo	cryopreservation	11
	524	exposure	duration	11
	524	frozen	shoottip	11
	524	genotype	test	11
	524	germination	time	11
	524	growth	condition	11
	524	half	strength	11
	524	immature	embryo	11
	524	invitro	collection	11
	524	invitro	pollen	11
	524	invitro	storage	11
	524	length	polymorphism	11
	524	liquidnitrogen	temperature	11
	524	live	collection	11
	524	loadingsolution	ls	11
	524	lose	viability	11
	524	low	molecular	11
	524	mature	embryo	11
	524	meristematic	cell	11
	524	method	base	11
	524	min	exposure	11
	524	min	prior	11
	524	morphological	characteristic	11
	524	naphthalene	aceticacid	11
	524	norway	spruce	11
	524	plant	recover	11
	524	post	cryogenic	11
	524	potential	application	11
	524	produce	shoot	11
	524	rate	range	11
	524	recent	advance	11
	524	recovery	percentage	11
	524	seed	production	11
	524	seed	sample	11
	524	seed	seed	11
	524	seed	vigor	11
	524	short	period	11
	524	significantly	influence	11
	524	slow	dry	11
	524	somatic	seedling	11
	524	specie	include	11
	524	specie	seed	11
	524	storage	technique	11
	524	strength	plantvitrificationsolution	11
	524	study	compare	11
	524	study	focus	11
	524	sucrose	pretreatment	11
	524	superoxidedismutase	catalase	11
	524	thaw	viability	11
	524	water	deficit	11
	524	winter	bud	11
	524	winter	rye	11
	593	abscisicacid	treat	10
	593	airflow	cabinet	10
	593	alternative	method	10
	593	antifreezeprotein	iii	10
	593	clonally	propagate	10
	593	compatible	solute	10
	593	constant	temperature	10
	593	copper	zinc	10
	593	cryopreservation	efficiency	10
	593	cryopreservation	pollen	10
	593	cryopreservation	result	10
	593	cryopreservation	seed	10
	593	cryopreservation	survival	10
	593	cryopreserve	embryogenic	10
	593	cryoprotectant	plantvitrificationsolution	10
	593	cultivate	plant	10
	593	culture	cryopreservation	10
	593	decrease	significantly	10
	593	dehydration	step	10
	593	embryogenic	potential	10
	593	embryogenic	suspension	10
	593	encapsulationdehydration	procedure	10
	593	exceptional	specie	10
	593	experimental	condition	10
	593	food	security	10
	593	fragment	length	10
	593	free	msmedium	10
	593	free	plant	10
	593	freeze	damage	10
	593	freezethawingcycle	embolism	10
	593	freezing	procedure	10
	593	freezing	technique	10
	593	freshly	collect	10
	593	frozen	sample	10
	593	genetic	erosion	10
	593	genetic	improvement	10
	593	genetic	integrity	10
	593	genetic	material	10
	593	glycerol	sucrose	10
	593	grain	viability	10
	593	grown	plantlet	10
	593	histological	analysis	10
	593	ice	nucleation	10
	593	improve	recovery	10
	593	improve	regrowth	10
	593	increase	survival	10
	593	induce	dehydration	10
	593	initial	water	10
	593	invitro	technique	10
	593	lactate	dehydrogenase	10
	593	leaf	explant	10
	593	leaf	segment	10
	593	liquidnitrogen	pollen	10
	593	liquidnitrogen	treat	10
	593	method	involve	10
	593	model	system	10
	593	molecular	weight	10
	593	month	storage	10
	593	negative	impact	10
	593	observe	follow	10
	593	optimum	condition	10
	593	partial	dehydration	10
	593	passion	fruit	10
	593	potato	accession	10
	593	practical	method	10
	593	preculture	condition	10
	593	preculture	treatment	10
	593	propagation	method	10
	593	rapid	warming	10
	593	reactiveoxygenspecie	level	10
	593	recovery	growth	10
	593	regulate	gene	10
	593	root	growth	10
	593	salt	solution	10
	593	seed	conservation	10
	593	seed	freeze	10
	593	seed	longevity	10
	593	seed	lot	10
	593	seed	subject	10
	593	seedle	development	10
	593	semi	solid	10
	593	significant	decrease	10
	593	situ	collection	10
	593	slow	freeze	10
	593	study	suggest	10
	593	subzero	temperature	10
	593	thermal	analysis	10
	593	transition	temperature	10
	593	tube	growth	10
	593	untreated	control	10
	593	vegetative	propagation	10
	593	virus	elimination	10
	593	water	loss	10
	686	acclimation	shoot	9
	686	aminoacid	content	9
	686	average	rate	9
	686	axillary	shoottip	9
	686	beneficial	effect	9
	686	beta	glucanase	9
	686	cell	survival	9
	686	chemical	toxicity	9
	686	citrus	specie	9
	686	cold	induce	9
	686	cold	stratification	9
	686	control	cryopreservation	9
	686	cool	method	9
	686	crop	plant	9
	686	crucial	role	9
	686	cruentum	rchb	9
	686	cryogenic	freezing	9
	686	cryopreservation	condition	9
	686	cryopreserved	control	9
	686	cryoprotective	solute	9
	686	cultured	cell	9
	686	current	study	9
	686	deciduous	tree	9
	686	droplet	freezing	9
	686	dry	storage	9
	686	embryo	development	9
	686	endanger	plant	9
	686	endangered	specie	9
	686	endemic	plant	9
	686	environmental	factor	9
	686	ethyleneglycol	dimethylsulfoxide	9
	686	experimental	design	9
	686	flow	hood	9
	686	flower	bud	9
	686	follow	desiccation	9
	686	follow	treatment	9
	686	free	medium	9
	686	freezethawingcycle	treatment	9
	686	freezing	liquidnitrogen	9
	686	frost	resistance	9
	686	fruit	crop	9
	686	gene	fragment	9
	686	gene	profile	9
	686	gene	sequence	9
	686	germination	invitro	9
	686	germination	level	9
	686	glucose	dimethylsulfoxide	9
	686	glycerol	solution	9
	686	grapevine	vitis	9
	686	growth	culture	9
	686	growth	invitro	9
	686	highland	barley	9
	686	horticultural	crop	9
	686	incubation	time	9
	686	intersimplesequencerepeat	marker	9
	686	invitro	germplasm	9
	686	invitro	stock	9
	686	lag	phase	9
	686	leaf	blade	9
	686	leaf	water	9
	686	liquidnitrogen	seed	9
	686	liquidnitrogen	thaw	9
	686	maintain	viability	9
	686	mature	somaticembryoss	9
	686	maximum	regrowth	9
	686	method	cryopreservation	9
	686	methylation	level	9
	686	naphthaleneaceticacid	mg	9
	686	natural	condition	9
	686	negatively	correlate	9
	686	neutral	red	9
	686	nodal	section	9
	686	normal	plant	9
	686	normal	shoot	9
	686	nutrient	medium	9
	686	optimize	procedure	9
	686	optimum	water	9
	686	phase	transition	9
	686	pine	pinus	9
	686	plant	recovery	9
	686	pollen	collect	9
	686	polyethyleneglycol	glucose	9
	686	preculture	step	9
	686	proliferate	meristem	9
	686	protein	content	9
	686	rapidly	cool	9
	686	regenerate	plant	9
	686	regenerate	shoot	9
	686	regrowth	follow	9
	686	regrowth	medium	9
	686	regrowth	range	9
	686	relate	gene	9
	686	remain	viable	9
	686	resource	conservation	9
	686	result	provide	9
	686	result	reveal	9
	686	seed	desiccation	9
	686	seed	development	9
	686	seed	germplasm	9
	686	seed	survive	9
	686	severe	freezing	9
	686	silicagel	dry	9
	686	silver	birch	9
	686	statistically	significant	9
	686	stem	disc	9
	686	sustainable	utilization	9
	686	temperature	condition	9
	686	thaw	culture	9
	686	thaw	rapidly	9
	686	thaw	regrowth	9
	686	transcript	level	9
	686	treatment	temperature	9
	686	tropical	fruit	9
	686	tropical	specie	9
	686	unfrozen	water	9
	686	viable	seed	9
	686	water	decrease	9
	686	water	soluble	9
	686	winter	dormant	9
	686	winter	wheat	9
	686	zinc	superoxidedismutase	9
	807	agronomic	trait	8
	807	aluminium	cryoplate	8
	807	ambient	temperature	8
	807	aromatic	plant	8
	807	average	regeneration	8
	807	barley	seedling	8
	807	biological	material	8
	807	birch	betula	8
	807	botanic	garden	8
	807	botanical	garden	8
	807	callus	line	8
	807	cell	aggregate	8
	807	cell	division	8
	807	cell	growth	8
	807	collect	pollen	8
	807	condition	include	8
	807	control	shoottip	8
	807	conventional	storage	8
	807	critically	endanger	8
	807	crop	improvement	8
	807	cross	pollinate	8
	807	cross	pollination	8
	807	cryogenic	condition	8
	807	cryopreservation	approach	8
	807	cryopreservation	experiment	8
	807	cryopreservation	tolerance	8
	807	cryopreserve	callus	8
	807	cryopreserve	nodal	8
	807	cryoprotective	efficiency	8
	807	cryoprotective	treatment	8
	807	cultivar	test	8
	807	damage	occur	8
	807	dehydration	technique	8
	807	dehydration	tolerance	8
	807	deice	salt	8
	807	detrimental	effect	8
	807	dimethylsulfoxide	glycerol	8
	807	dormant	seed	8
	807	dry	rate	8
	807	embryo	develop	8
	807	embryo	follow	8
	807	embryo	maturation	8
	807	encapsulationdehydration	cryopreservation	8
	807	encapsulationvitrification	method	8
	807	endanger	medicinal	8
	807	enzymatic	activity	8
	807	explant	type	8
	807	expression	pattern	8
	807	finding	suggest	8
	807	fold	increase	8
	807	follow	exposure	8
	807	follow	freezing	8
	807	freezing	injury	8
	807	frost	tolerance	8
	807	frozen	storage	8
	807	gene	encode	8
	807	germinate	invitro	8
	807	germinate	seed	8
	807	germination	ability	8
	807	germination	capacity	8
	807	glass	transition	8
	807	heat	stress	8
	807	increase	seed	8
	807	insitu	conservation	8
	807	intermediate	storage	8
	807	limit	factor	8
	807	liquidnitrogen	survival	8
	807	lowtemperature	tolerance	8
	807	medicago	sativa	8
	807	medium	composition	8
	807	membrane	permeability	8
	807	membrane	system	8
	807	meristematic	dome	8
	807	micropropagation	method	8
	807	microrna	microrna	8
	807	mm	calciumchloride	8
	807	model	plant	8
	807	model	specie	8
	807	molecular	analysis	8
	807	mosaic	virus	8
	807	negatively	affect	8
	807	nodal	explant	8
	807	osmosistic	adjustment	8
	807	paeonia	qiui	8
	807	pedunculate	oak	8
	807	pelargoniumflowerbreak	virus	8
	807	physiological	change	8
	807	physiological	response	8
	807	plant	collection	8
	807	plant	genetic	8
	807	plant	production	8
	807	plantlet	regeneration	8
	807	positive	effect	8
	807	post	storage	8
	807	potato	cultivar	8
	807	practical	application	8
	807	preculture	duration	8
	807	preculture	method	8
	807	preserve	genetic	8
	807	preserve	plant	8
	807	produce	seed	8
	807	promising	technique	8
	807	protective	effect	8
	807	protective	enzyme	8
	807	recalcitrant	specie	8
	807	recovery	follow	8
	807	relative	conductivity	8
	807	remain	unchanged	8
	807	scale	production	8
	807	scarify	seed	8
	807	seed	treat	8
	807	seedling	derive	8
	807	sensitive	seed	8
	807	shoot	development	8
	807	shoottip	cryopreserve	8
	807	significant	change	8
	807	silicagel	dehydration	8
	807	situ	method	8
	807	slow	thawing	8
	807	specie	study	8
	807	standard	vitrification	8
	807	step	vitrification	8
	807	storage	behavior	8
	807	storage	procedure	8
	807	stress	condition	8
	807	stress	responsive	8
	807	successful	method	8
	807	surface	sterilize	8
	807	survive	shoottip	8
	807	tea	seed	8
	807	technical	support	8
	807	temperature	acclimation	8
	807	threaten	specie	8
	807	transcriptional	regulation	8
	807	transgenic	arabidopsis	8
	807	vitrification	treatment	8
	807	vitrified	shoottip	8
	807	water	bath	8
	807	wild	population	8
	807	yammosaic	virus	8
	947	actively	grow	7
	947	agar	medium	7
	947	air	desiccation	7
	947	allium	cepa	7
	947	allium	specie	7
	947	aminoacid	treat	7
	947	apple	bud	7
	947	apple	stem	7
	947	arabica	seed	7
	947	atpase	activity	7
	947	axillary	shoot	7
	947	betula	pendula	7
	947	black	currant	7
	947	bud	cryopreservation	7
	947	bud	method	7
	947	callus	growth	7
	947	callus	induction	7
	947	callus	tissue	7
	947	carbohydrate	content	7
	947	castanea	sativa	7
	947	cathodic	protection	7
	947	cell	structure	7
	947	chlorophyll	content	7
	947	chloroplast	stroma	7
	947	cold	sensitive	7
	947	cold	temperature	7
	947	complete	survival	7
	947	constant	relativehumidity	7
	947	control	sample	7
	947	control	treatment	7
	947	cool	procedure	7
	947	core	collection	7
	947	cryo	bank	7
	947	cryo	storage	7
	947	cryo	stress	7
	947	cryopreservation	shoottip	7
	947	cryopreservation	stage	7
	947	cryopreservation	study	7
	947	cryopreserve	derive	7
	947	cryopreserve	meristem	7
	947	cryopreserved	callus	7
	947	cryoprotectant	dimethylsulfoxide	7
	947	cryoprotective	protein	7
	947	culture	method	7
	947	culture	system	7
	947	damage	cell	7
	947	de	novo	7
	947	decrease	germination	7
	947	deep	freezer	7
	947	degree	degree	7
	947	dehydration	stress	7
	947	develop	shoot	7
	947	development	stage	7
	947	dimethylsulfoxide	concentration	7
	947	economic	importance	7
	947	effective	conservation	7
	947	electron	microscopy	7
	947	embryo	excise	7
	947	embryo	water	7
	947	embryogenic	structure	7
	947	encapsulationdehydration	vitrification	7
	947	endemic	specie	7
	947	endocytotic	vesicle	7
	947	environmental	change	7
	947	enzymatic	antioxidant	7
	947	fast	thaw	7
	947	fertile	plant	7
	947	fort	collins	7
	947	freezing	process	7
	947	freezing	vitrification	7
	947	frozen	seed	7
	947	fruit	quality	7
	947	future	generation	7
	947	future	study	7
	947	gene	involve	7
	947	genetic	analysis	7
	947	globular	body	7
	947	grapevine	virus	7
	947	green	globular	7
	947	grow	invitro	7
	947	grown	shoot	7
	947	growth	phase	7
	947	highly	concentrate	7
	947	histological	study	7
	947	hordeum	vulgare	7
	947	horticultural	specie	7
	947	hybrid	rootstock	7
	947	improve	cryopreservation	7
	947	increase	germination	7
	947	increase	gradually	7
	947	induction	rate	7
	947	investigate	seed	7
	947	invitro	condition	7
	947	invitro	slow	7
	947	key	result	7
	947	liquidnitrogen	cryopreservation	7
	947	liquidnitrogen	cryopreserve	7
	947	liquidnitrogen	pretreatment	7
	947	liquidnitrogen	shoottip	7
	947	loading	treatment	7
	947	maintain	invitro	7
	947	male	sterile	7
	947	mat	rush	7
	947	mature	tree	7
	947	mature	zygotic	7
	947	mechanical	scarification	7
	947	membrane	phase	7
	947	membrane	protein	7
	947	method	employ	7
	947	method	include	7
	947	method	vitrification	7
	947	methylation	status	7
	947	min	dehydration	7
	947	modified	plantvitrificationsolution	7
	947	modify	droplet	7
	947	molecular	antioxidant	7
	947	morphological	trait	7
	947	multiplication	rate	7
	947	national	center	7
	947	native	specie	7
	947	normal	growth	7
	947	normal	plantlet	7
	947	optimal	cryopreservation	7
	947	optimal	survival	7
	947	optimal	water	7
	947	orchid	germplasm	7
	947	orchid	hybrid	7
	947	original	plantvitrificationsolution	7
	947	oryza	sativa	7
	947	palm	somaticembryoss	7
	947	peroxidase	activity	7
	947	phoenix	dactylifera	7
	947	plant	mitochondria	7
	947	plant	physiology	7
	947	plant	produce	7
	947	planthormone	free	7
	947	plantlet	production	7
	947	plantvitrificationsolution	min	7
	947	plantvitrificationsolution	treat	7
	947	pollen	collection	7
	947	polyamine	biosynthetic	7
	947	poor	survival	7
	947	positive	result	7
	947	potato	genetic	7
	947	pre	cultivation	7
	947	previously	report	7
	947	produce	recalcitrant	7
	947	propagate	material	7
	947	propagate	vegetatively	7
	947	protective	role	7
	947	qu	cell	7
	947	rapid	dehydration	7
	947	rapidly	penetrate	7
	947	recent	progress	7
	947	recovery	culture	7
	947	regenerant	derive	7
	947	regeneration	capacity	7
	947	regeneration	frequency	7
	947	resource	preservation	7
	947	rice	plant	7
	947	root	length	7
	947	seasonal	change	7
	947	seed	collect	7
	947	seed	embryo	7
	947	seed	germinability	7
	947	seed	quality	7
	947	seed	specie	7
	947	seedle	growth	7
	947	seedling	recover	7
	947	shoot	apical	7
	947	significant	reduction	7
	947	slash	pine	7
	947	snow	cover	7
	947	solution	application	7
	947	somaticembryos	production	7
	947	specie	cultivar	7
	947	storage	cryopreservation	7
	947	stress	induce	7
	947	study	describe	7
	947	study	examine	7
	947	study	invitro	7
	947	successful	recovery	7
	947	sucrose	level	7
	947	suitable	method	7
	947	superoxide	anion	7
	947	survival	level	7
	947	survive	follow	7
	947	synseed	technology	7
	947	ta	heatshockfactor	7
	947	temperature	range	7
	947	temperature	regime	7
	947	temperature	storage	7
	947	tetrazolium	test	7
	947	thaw	treatment	7
	947	threaten	plant	7
	947	tissue	water	7
	947	tolerance	water	7
	947	tolerate	freezing	7
	947	treat	sample	7
	947	treatment	include	7
	947	treatment	significantly	7
	947	triphenyltetrazoliumchloride	assay	7
	947	tube	length	7
	947	tuberosum	cv	7
	947	vapour	phase	7
	947	vitrification	encapsulationdehydration	7
	947	water	follow	7
	947	winter	hardy	7
	947	winter	survival	7
	947	zygotic	embryonicaxe	7
	1157	abioticstress	tolerance	6
	1157	abscisicacid	content	6
	1157	abscisicacid	treatment	6
	1157	accession	belong	6
	1157	accession	test	6
	1157	acclimation	period	6
	1157	acclimation	seedling	6
	1157	acclimation	winter	6
	1157	affect	seed	6
	1157	agricultural	research	6
	1157	air	flow	6
	1157	air	temperature	6
	1157	alfalfa	seedling	6
	1157	alginate	coat	6
	1157	aluminum	cryoplatemethod	6
	1157	aluminumfoil	strip	6
	1157	anther	culture	6
	1157	anti	stress	6
	1157	antioxidant	defense	6
	1157	apical	bud	6
	1157	apple	cultivar	6
	1157	apple	germplasm	6
	1157	apple	shoottip	6
	1157	apply	cryopreservation	6
	1157	atlantic	forest	6
	1157	bananastreak	virus	6
	1157	base	procedure	6
	1157	biotic	stress	6
	1157	bobby	messina	6
	1157	brassica	napus	6
	1157	broad	range	6
	1157	bud	technique	6
	1157	cell	system	6
	1157	change	occur	6
	1157	chloroplast	coupling	6
	1157	chloroplast	thylakoid	6
	1157	citrus	sinensis	6
	1157	clover	grow	6
	1157	cnpa	precoce	6
	1157	cold	injury	6
	1157	cold	response	6
	1157	cold	treatment	6
	1157	collection	maintain	6
	1157	commercial	production	6
	1157	conservation	effort	6
	1157	conserve	germplasm	6
	1157	control	culture	6
	1157	control	freezing	6
	1157	conventional	propagation	6
	1157	cork	oak	6
	1157	coupling	factor	6
	1157	critical	factor	6
	1157	critical	step	6
	1157	cryo	exposure	6
	1157	cryo	preservation	6
	1157	cryogenic	disturbance	6
	1157	cryogenic	survival	6
	1157	cryopreservation	cryopreservation	6
	1157	cryopreservation	liquidnitrogen	6
	1157	cryopreservation	significantly	6
	1157	cryopreservation	system	6
	1157	cryopreserve	embryonicaxe	6
	1157	cryopreserve	invitro	6
	1157	cryoprotectant	mixture	6
	1157	cryostore	pollen	6
	1157	cucumbermosaic	virus	6
	1157	cultivate	potato	6
	1157	cultivate	specie	6
	1157	culture	derive	6
	1157	cut	flower	6
	1157	datum	demonstrate	6
	1157	day	storage	6
	1157	deep	freezing	6
	1157	deep	supercooling	6
	1157	dendrobium	bobby	6
	1157	derive	shoot	6
	1157	desiccation	treatment	6
	1157	develop	cryopreservation	6
	1157	differentially	express	6
	1157	differentiation	ability	6
	1157	dimethylsulfoxide	ethyleneglycol	6
	1157	dimethylsulfoxide	sucrose	6
	1157	diospyro	kaki	6
	1157	dormant	vegetative	6
	1157	dormant	winter	6
	1157	dot	production	6
	1157	douglas	fir	6
	1157	dry	embryo	6
	1157	embryo	axis	6
	1157	embryo	recovery	6
	1157	embryo	rescue	6
	1157	emergence	test	6
	1157	encapsulate	somaticembryoss	6
	1157	exhibit	low	6
	1157	field	condition	6
	1157	flow	cytometric	6
	1157	follow	dehydration	6
	1157	follow	liquidnitrogen	6
	1157	food	crop	6
	1157	form	shoot	6
	1157	free	aminoacid	6
	1157	freeze	method	6
	1157	freeze	preservation	6
	1157	freezethawingcycle	event	6
	1157	freezing	resistance	6
	1157	freezing	stress	6
	1157	fresh	mass	6
	1157	fresh	medium	6
	1157	fruit	production	6
	1157	fruit	seed	6
	1157	gel	agent	6
	1157	genetic	variability	6
	1157	genetically	diverse	6
	1157	genomic	gene	6
	1157	genotype	dependent	6
	1157	germination	compare	6
	1157	germination	pollen	6
	1157	germination	response	6
	1157	glucose	fructose	6
	1157	glucose	sucrose	6
	1157	glycerol	dimethylsulfoxide	6
	1157	gt	dehydrin	6
	1157	herbaceous	specie	6
	1157	highly	concentrated	6
	1157	hybrid	siberia	6
	1157	hypericum	perforatum	6
	1157	hypericum	specie	6
	1157	immerse	directly	6
	1157	increase	freeze	6
	1157	induce	embolism	6
	1157	induction	medium	6
	1157	intersimplesequencerepeat	analysis	6
	1157	intersimplesequencerepeat	primer	6
	1157	invitro	germinate	6
	1157	invitro	preservation	6
	1157	invitro	propagate	6
	1157	isolate	embryonicaxe	6
	1157	kaki	thunb	6
	1157	key	role	6
	1157	labor	intensive	6
	1157	leave	spinacia	6
	1157	level	range	6
	1157	light	dark	6
	1157	limau	madu	6
	1157	line	overexpresse	6
	1157	liquid	culture	6
	1157	liquidmedium	supplement	6
	1157	liquidnitrogen	directly	6
	1157	liquidnitrogen	germination	6
	1157	low	post	6
	1157	low	recovery	6
	1157	low	viability	6
	1157	lowtemperature	treatment	6
	1157	malondialdehyde	level	6
	1157	mass	propagation	6
	1157	maturation	ability	6
	1157	maturation	medium	6
	1157	maximum	post	6
	1157	medium	significantly	6
	1157	membrane	integrity	6
	1157	metabolic	activity	6
	1157	method	provide	6
	1157	minimum	temperature	6
	1157	modify	plantvitrificationsolution	6
	1157	moisture	window	6
	1157	molecular	biology	6
	1157	native	orchid	6
	1157	nonpenetrating	cryoagent	6
	1157	oak	quercus	6
	1157	observation	reveal	6
	1157	obtain	follow	6
	1157	optimal	concentration	6
	1157	oriental	hybrid	6
	1157	osmosistic	potential	6
	1157	osmosistic	responsiveness	6
	1157	pendula	roth	6
	1157	physiological	index	6
	1157	picea	glauca	6
	1157	pinus	radiata	6
	1157	pisum	sativum	6
	1157	plant	callus	6
	1157	plant	conservation	6
	1157	plant	develop	6
	1157	plant	obtain	6
	1157	plant	plant	6
	1157	plant	seed	6
	1157	plant	tolerance	6
	1157	planting	material	6
	1157	plantlet	derive	6
	1157	plantvitrificationsolution	dehydration	6
	1157	ploidy	level	6
	1157	polyethyleneglycol	solution	6
	1157	positive	correlation	6
	1157	post	transcriptional	6
	1157	potato	plant	6
	1157	pre	freezing	6
	1157	preculture	bead	6
	1157	preservation	technique	6
	1157	previous	study	6
	1157	primer	combination	6
	1157	procedure	result	6
	1157	progressively	increase	6
	1157	protect	plant	6
	1157	protein	import	6
	1157	protoplast	derive	6
	1157	quercus	specie	6
	1157	rapidly	rewarme	6
	1157	rare	specie	6
	1157	recent	study	6
	1157	recombinant	protein	6
	1157	recovery	frequency	6
	1157	reduce	temperature	6
	1157	reduce	viability	6
	1157	regeneration	ability	6
	1157	relative	electrical	6
	1157	result	report	6
	1157	root	culture	6
	1157	root	meristem	6
	1157	rooted	plantlet	6
	1157	routine	cryopreservation	6
	1157	safe	storage	6
	1157	secale	cereale	6
	1157	seed	collection	6
	1157	seed	compare	6
	1157	seed	cryopreserve	6
	1157	seed	plant	6
	1157	seed	produce	6
	1157	seed	size	6
	1157	seed	survival	6
	1157	seed	technology	6
	1157	shoot	directly	6
	1157	shoot	proliferation	6
	1157	shoot	regenerate	6
	1157	shoottip	dehydrate	6
	1157	shoottip	follow	6
	1157	shoottip	increase	6
	1157	shoottip	isolate	6
	1157	shoottip	recovery	6
	1157	shoottip	water	6
	1157	signal	pathway	6
	1157	signal	transduction	6
	1157	simple	cryopreservation	6
	1157	simplesequencerepeat	marker	6
	1157	situ	preservation	6
	1157	situ	storage	6
	1157	slow	prefreezing	6
	1157	specie	exhibit	6
	1157	specie	invitro	6
	1157	specie	test	6
	1157	spinach	leave	6
	1157	spinach	spinacia	6
	1157	stable	protein	6
	1157	stepwise	preculture	6
	1157	storage	seed	6
	1157	stress	relate	6
	1157	stressed	plant	6
	1157	study	cryopreservation	6
	1157	successfully	develop	6
	1157	successfully	establish	6
	1157	sucrose	dehydration	6
	1157	sucrose	glucose	6
	1157	sucrose	glycerol	6
	1157	sucrose	prior	6
	1157	sugarcane	variety	6
	1157	survival	ratio	6
	1157	temperate	zone	6
	1157	temperature	extreme	6
	1157	temperature	follow	6
	1157	temperature	seed	6
	1157	term	maintenance	6
	1157	thaw	cell	6
	1157	thaw	embryo	6
	1157	thaw	emergence	6
	1157	thaw	rate	6
	1157	thawing	method	6
	1157	time	consume	6
	1157	tissue	cryopreservation	6
	1157	total	protein	6
	1157	treat	control	6
	1157	treatment	consist	6
	1157	triphenyltetrazoliumchloride	reduction	6
	1157	triphenyltetrazoliumchloride	test	6
	1157	unripe	inflorescence	6
	1157	variation	observe	6
	1157	viability	decrease	6
	1157	viable	alternative	6
	1157	vitro	condition	6
	1157	western	australia	6
	1157	wild	fennel	6
	1157	xylem	embolism	6
	1447	acclimation	cabbage	5
	1447	adult	plant	5
	1447	alkaline	salt	5
	1447	aluminiumfoil	strip	5
	1447	aluminum	cryoplate	5
	1447	ambient	condition	5
	1447	aminoacid	decarboxylase	5
	1447	analysis	confirm	5
	1447	antioxidant	ascorbicacid	5
	1447	apex	sample	5
	1447	apical	region	5
	1447	apple	rootstock	5
	1447	applemosaic	virus	5
	1447	arabidopsis	shoottip	5
	1447	artemisia	herba	5
	1447	artificial	pollination	5
	1447	ascorbicacid	glutathione	5
	1447	ascorbicacid	treatment	5
	1447	ascorbicacidperoxidase	activity	5
	1447	asparagus	shoot	5
	1447	asphodeloide	bunge	5
	1447	autumn	defoliation	5
	1447	average	recovery	5
	1447	average	regrowth	5
	1447	axis	desiccate	5
	1447	banding	pattern	5
	1447	barley	hordeum	5
	1447	base	collection	5
	1447	basic	research	5
	1447	bear	adventitious	5
	1447	bioactive	compound	5
	1447	biochemical	analysis	5
	1447	biological	membrane	5
	1447	biotechnological	research	5
	1447	blue	congo	5
	1447	borkh	cv	5
	1447	broad	leaf	5
	1447	broad	leave	5
	1447	cabbage	petiole	5
	1447	calciumalginatebead	gel	5
	1447	callus	cryopreservation	5
	1447	candidate	gene	5
	1447	carnation	shoottip	5
	1447	cathodic	water	5
	1447	cavitation	resistance	5
	1447	cell	clump	5
	1447	cell	death	5
	1447	cell	proliferation	5
	1447	chapter	describe	5
	1447	characteristic	include	5
	1447	chilling	injury	5
	1447	chinensis	var	5
	1447	chloroplast	membrane	5
	1447	chrysanthemum	morifolium	5
	1447	chrysanthemum	shoottip	5
	1447	citrus	cultivar	5
	1447	clonal	collection	5
	1447	clonal	germplasm	5
	1447	clone	test	5
	1447	closely	relate	5
	1447	coconut	accession	5
	1447	cold	condition	5
	1447	cold	exposure	5
	1447	collection	invitro	5
	1447	complete	plantlet	5
	1447	completely	randomized	5
	1447	concentrate	vitrificationsolution	5
	1447	condition	test	5
	1447	conservation	measure	5
	1447	conservation	technology	5
	1447	conservation	tool	5
	1447	conserve	plant	5
	1447	constitutive	expression	5
	1447	control	desiccation	5
	1447	cool	treatment	5
	1447	correlation	analysis	5
	1447	crepeatbindingfactor	crepeatbindingfactor	5
	1447	crop	specie	5
	1447	cryo	banking	5
	1447	cryo	procedure	5
	1447	cryo	tolerance	5
	1447	cryoplatemethod	procedure	5
	1447	cryopreservation	dehydration	5
	1447	cryopreservation	range	5
	1447	cryopreservation	reduce	5
	1447	cryopreservation	storage	5
	1447	cryopreservation	strategy	5
	1447	cryopreserve	garlic	5
	1447	cryopreserved	cell	5
	1447	cryoprotective	compound	5
	1447	cryoprotective	effect	5
	1447	cryoprotective	sugar	5
	1447	culture	cell	5
	1447	culture	invitro	5
	1447	culture	technology	5
	1447	cyclic	photophosphorylation	5
	1447	dark	photoperiod	5
	1447	das	elisa	5
	1447	day	night	5
	1447	day	prior	5
	1447	decrease	temperature	5
	1447	dehydration	cryopreservation	5
	1447	dehydration	procedure	5
	1447	deleterious	effect	5
	1447	dendrobium	cruentum	5
	1447	dense	cytoplasm	5
	1447	desiccated	control	5
	1447	desiccation	period	5
	1447	develop	embryo	5
	1447	develop	normal	5
	1447	develop	technique	5
	1447	dimethylsulfoxide	dimethylsulfoxide	5
	1447	dimethylsulfoxide	droplet	5
	1447	direct	cooling	5
	1447	direct	regrowth	5
	1447	drought	salinity	5
	1447	dry	condition	5
	1447	dry	time	5
	1447	efficient	procedure	5
	1447	elaeis	guineensis	5
	1447	elite	plant	5
	1447	embryo	culture	5
	1447	embryogenic	clump	5
	1447	embryogenic	competence	5
	1447	embryonic	callus	5
	1447	embryonicaxe	excise	5
	1447	encapsulate	cell	5
	1447	encapsulationvitrification	technique	5
	1447	enhance	tolerance	5
	1447	enhanced	survival	5
	1447	environmental	temperature	5
	1447	enzyme	involve	5
	1447	estimate	recovery	5
	1447	evergreen	broad	5
	1447	exogenous	antioxidant	5
	1447	exogenous	application	5
	1447	exogenous	catalase	5
	1447	expansion	induce	5
	1447	exponential	growth	5
	1447	exposure	period	5
	1447	expression	analysis	5
	1447	extreme	desiccation	5
	1447	factor	involve	5
	1447	feasible	method	5
	1447	fluid	phase	5
	1447	foliar	ph	5
	1447	follow	cryostorage	5
	1447	follow	storage	5
	1447	follow	vitrification	5
	1447	free	radical	5
	1447	freeze	event	5
	1447	freeze	recovery	5
	1447	freeze	sensitivity	5
	1447	freeze	technique	5
	1447	freeze	test	5
	1447	freezing	thaw	5
	1447	frost	hardy	5
	1447	frozen	embryo	5
	1447	gel	electrophoresis	5
	1447	gelled	medium	5
	1447	gene	variation	5
	1447	genetic	information	5
	1447	genetic	instability	5
	1447	genetically	modify	5
	1447	genus	allium	5
	1447	germination	requirement	5
	1447	global	gene	5
	1447	glycerol	concentration	5
	1447	glycerol	follow	5
	1447	greatly	increase	5
	1447	grow	season	5
	1447	grow	shoot	5
	1447	grown	plant	5
	1447	hand	pollination	5
	1447	harden	treatment	5
	1447	healthy	plant	5
	1447	heat	shock	5
	1447	heat	stable	5
	1447	heat	treatment	5
	1447	herba	alba	5
	1447	herbaceous	perennial	5
	1447	highly	dependent	5
	1447	highly	proliferate	5
	1447	hybrid	aspen	5
	1447	hydration	window	5
	1447	i.e	seed	5
	1447	implantation	potential	5
	1447	improve	germination	5
	1447	improve	shoot	5
	1447	increase	duration	5
	1447	increase	freezing	5
	1447	increase	progressively	5
	1447	increase	viability	5
	1447	independent	line	5
	1447	indole	aceticacid	5
	1447	induce	lysis	5
	1447	induce	oxidative	5
	1447	influence	survival	5
	1447	initial	seed	5
	1447	initiate	germination	5
	1447	inorganic	electrolyte	5
	1447	international	exchange	5
	1447	invitro	growth	5
	1447	invitro	multiplication	5
	1447	invitro	regeneration	5
	1447	invivo	condition	5
	1447	isolate	embryo	5
	1447	isotonic	condition	5
	1447	laboratory	condition	5
	1447	land	plant	5
	1447	lateembryogenesisabundantprotein	protein	5
	1447	leaf	cell	5
	1447	leaf	tree	5
	1447	light	microscopy	5
	1447	line	derive	5
	1447	lipid	composition	5
	1447	liquidnitrogen	freezethawingcycle	5
	1447	liquidnitrogen	immersion	5
	1447	liquidnitrogen	retain	5
	1447	load	treatment	5
	1447	loss	due	5
	1447	low	freezing	5
	1447	low	germination	5
	1447	lowtemperature	condition	5
	1447	lowtemperature	storage	5
	1447	lowtemperature	stress	5
	1447	ls	treatment	5
	1447	main	effect	5
	1447	main	method	5
	1447	main	purpose	5
	1447	maintain	genetic	5
	1447	maintenance	medium	5
	1447	maximum	germination	5
	1447	mechanism	underlie	5
	1447	membrane	interaction	5
	1447	membrane	isolate	5
	1447	meristem	excise	5
	1447	meristem	tip	5
	1447	metabolic	process	5
	1447	method	applicable	5
	1447	method	apply	5
	1447	method	describe	5
	1447	method	increase	5
	1447	mg	dm	5
	1447	min	result	5
	1447	min	sucrose	5
	1447	minimal	growth	5
	1447	mn	superoxidedismutase	5
	1447	modify	method	5
	1447	molecular	study	5
	1447	mulberry	germplasm	5
	1447	mulberry	morus	5
	1447	multiple	shoot	5
	1447	multiplication	capacity	5
	1447	musa	spp	5
	1447	naked	embryo	5
	1447	naturally	infect	5
	1447	naturally	occur	5
	1447	nep	tc	5
	1447	nodal	bud	5
	1447	noise	ratio	5
	1447	normal	morphology	5
	1447	oily	seed	5
	1447	opposita	germplasm	5
	1447	optimal	method	5
	1447	optimize	condition	5
	1447	optimize	cryopreservation	5
	1447	organ	culture	5
	1447	original	cell	5
	1447	ornamental	geophyte	5
	1447	orthodox	storage	5
	1447	osmosistically	active	5
	1447	oxygen	consumption	5
	1447	paeonia	lactiflora	5
	1447	palm	cultivar	5
	1447	palm	elaeis	5
	1447	palm	tissue	5
	1447	panax	ginseng	5
	1447	papaya	seed	5
	1447	paper	report	5
	1447	partially	dry	5
	1447	passiflora	specie	5
	1447	pathway	gene	5
	1447	pcr	analysis	5
	1447	phenolic	compound	5
	1447	photosynthetic	electron	5
	1447	physiological	characteristic	5
	1447	picea	sitchensis	5
	1447	pinus	sylvestris	5
	1447	plant	cold	5
	1447	plant	community	5
	1447	plant	development	5
	1447	plant	invitro	5
	1447	plant	response	5
	1447	plant	shoottip	5
	1447	plantlet	recovery	5
	1447	plantvitrificationsolution	antifreezeprotein	5
	1447	plantvitrificationsolution	follow	5
	1447	plantvitrificationsolution	result	5
	1447	pollen	longevity	5
	1447	pollen	pollen	5
	1447	pollinate	seed	5
	1447	poplar	populus	5
	1447	post	culture	5
	1447	post	harvest	5
	1447	post	rewarming	5
	1447	post	treatment	5
	1447	pot	plant	5
	1447	potato	collection	5
	1447	potato	genotype	5
	1447	potato	germplasm	5
	1447	potted	plant	5
	1447	pozdnyaya	poslevoennaya	5
	1447	pre	freeze	5
	1447	pre	growth	5
	1447	precondition	treatment	5
	1447	preculture	desiccation	5
	1447	preculture	medium	5
	1447	preliminary	result	5
	1447	preserve	germplasm	5
	1447	preserve	pollen	5
	1447	previously	describe	5
	1447	produce	normal	5
	1447	produce	somaticembryoss	5
	1447	promising	method	5
	1447	propagate	invitro	5
	1447	propagate	specie	5
	1447	protect	enzyme	5
	1447	protein	soluble	5
	1447	protein	spot	5
	1447	proton	gradient	5
	1447	protoplast	isolation	5
	1447	provide	valuable	5
	1447	prunus	avium	5
	1447	qiui	pollen	5
	1447	rapid	cool	5
	1447	rate	cooling	5
	1447	rate	decrease	5
	1447	rate	vary	5
	1447	raw	material	5
	1447	reactiveoxygenspecie	accumulation	5
	1447	recalcitrant	desiccation	5
	1447	recovery	level	5
	1447	recovery	period	5
	1447	recovery	solution	5
	1447	reduce	germination	5
	1447	reduce	seed	5
	1447	reduce	water	5
	1447	refrigerator	freezer	5
	1447	regenerant	recover	5
	1447	regeneration	system	5
	1447	regrown	plant	5
	1447	regrowth	ability	5
	1447	regrowth	occur	5
	1447	regulator	free	5
	1447	relativehumidity	chamber	5
	1447	relativehumidity	relativehumidity	5
	1447	reliable	cryopreservation	5
	1447	remain	alive	5
	1447	remain	constant	5
	1447	repair	process	5
	1447	restriction	enzyme	5
	1447	result	confirm	5
	1447	review	provide	5
	1447	rewarme	rapidly	5
	1447	rice	oryza	5
	1447	rosette	plant	5
	1447	rye	secale	5
	1447	safe	water	5
	1447	scale	implementation	5
	1447	secondary	embryo	5
	1447	secondary	protocorm	5
	1447	seed	deterioration	5
	1447	seed	develop	5
	1447	seed	germinationpercentage	5
	1447	seed	harvest	5
	1447	seed	lipid	5
	1447	seed	preservation	5
	1447	seed	response	5
	1447	seedling	emergence	5
	1447	seedling	thaw	5
	1447	severely	damage	5
	1447	shoot	lip	5
	1447	shoot	primordia	5
	1447	shoot	produce	5
	1447	shoot	survive	5
	1447	shoottip	expose	5
	1447	shoottip	immerse	5
	1447	shoottip	recover	5
	1447	short	time	5
	1447	significantly	enhance	5
	1447	simple	freezing	5
	1447	single	cell	5
	1447	single	node	5
	1447	situ	germplasm	5
	1447	situ	plant	5
	1447	slight	decrease	5
	1447	space	requirement	5
	1447	spanish	endemic	5
	1447	specie	cryopreservation	5
	1447	specie	dormant	5
	1447	specie	endemic	5
	1447	specie	native	5
	1447	specie	produce	5
	1447	spring	wheat	5
	1447	standard	culture	5
	1447	standard	seed	5
	1447	starch	concentration	5
	1447	starch	grain	5
	1447	step	cooling	5
	1447	sterile	air	5
	1447	storage	characteristic	5
	1447	storage	physiology	5
	1447	storage	system	5
	1447	store	material	5
	1447	stratified	seed	5
	1447	stress	compound	5
	1447	stress	factor	5
	1447	successful	conservation	5
	1447	successful	storage	5
	1447	successfully	preserve	5
	1447	sucrose	boricacid	5
	1447	sucrose	content	5
	1447	sucrose	dimethylsulfoxide	5
	1447	sugar	alcohol	5
	1447	survive	axis	5
	1447	sweet	cherry	5
	1447	sylvestris	seed	5
	1447	technique	cryopreservation	5
	1447	temperate	region	5
	1447	temperature	increase	5
	1447	temperature	prior	5
	1447	temperature	tolerance	5
	1447	temperature	treatment	5
	1447	ten	cultivar	5
	1447	terminal	freezing	5
	1447	thai	orchid	5
	1447	thaw	method	5
	1447	time	period	5
	1447	time	require	5
	1447	tobacco	leave	5
	1447	tolerant	seed	5
	1447	tolerate	dry	5
	1447	tomato	pollen	5
	1447	traditional	method	5
	1447	transcriptional	control	5
	1447	transform	cell	5
	1447	transgenic	tobacco	5
	1447	treatment	medium	5
	1447	treatment	produce	5
	1447	treatment	time	5
	1447	trichilia	dregeana	5
	1447	trifolium	repen	5
	1447	tropical	plant	5
	1447	tropical	recalcitrant	5
	1447	tropical	tree	5
	1447	tuber	derive	5
	1447	tukey	test	5
	1447	ultrastructural	change	5
	1447	ultrastructural	study	5
	1447	uncapped	cryotube	5
	1447	untreated	shoottip	5
	1447	vaccinium	myrtillus	5
	1447	valuable	specie	5
	1447	variation	detect	5
	1447	vary	significantly	5
	1447	vegetation	change	5
	1447	viability	test	5
	1447	vitis	specie	5
	1447	vitrification	encapsulationvitrification	5
	1447	vitrification	experiment	5
	1447	water	reduce	5
	1447	water	status	5
	1447	water	stress	5
	1447	week	culture	5
	1447	weight	basis	5
	1447	western	ghat	5
	1447	wet	weight	5
	1447	widely	applicable	5
	1447	wild	orchid	5
	1447	wildtype	plant	5
	1447	xylem	vessel	5
	1929	abioticstresss	include	4
	1929	abnormal	seedling	4
	1929	abscisicacid	concentration	4
	1929	accelerate	age	4
	1929	acclimation	treatment	4
	1929	acclimatize	plant	4
	1929	achieve	regrowth	4
	1929	aciculata	var	4
	1929	acid	deposition	4
	1929	active	protein	4
	1929	activity	dormancy	4
	1929	activity	increase	4
	1929	adjustment	substance	4
	1929	adversely	affect	4
	1929	affect	survival	4
	1929	age	condition	4
	1929	agricultural	production	4
	1929	agricultural	university	4
	1929	agrie	dzeltenie	4
	1929	alba	shoottip	4
	1929	alfalfa	medicago	4
	1929	alginate	encapsulate	4
	1929	alpha	naphthalene	4
	1929	alternative	strategy	4
	1929	aminoacid	increase	4
	1929	amplification	product	4
	1929	amurense	var	4
	1929	analysis	perform	4
	1929	apex	isolate	4
	1929	arachis	hypogaea	4
	1929	aseptically	excise	4
	1929	asparagus	officinalis	4
	1929	assess	genetic	4
	1929	australian	specie	4
	1929	avejbr	coconut	4
	1929	average	germination	4
	1929	axis	produce	4
	1929	axis	survive	4
	1929	axis	water	4
	1929	banana	musa	4
	1929	banana	plant	4
	1929	bar	gene	4
	1929	basal	stem	4
	1929	base	technique	4
	1929	base	vitrification	4
	1929	bead	water	4
	1929	biochemical	change	4
	1929	biological	diversity	4
	1929	biological	system	4
	1929	biosynthesis	pathway	4
	1929	biosynthetic	pathway	4
	1929	biotechnological	method	4
	1929	black	poplar	4
	1929	blue	led	4
	1929	bud	break	4
	1929	bud	collect	4
	1929	bud	excise	4
	1929	bud	section	4
	1929	bulk	phase	4
	1929	calciumchloride	concentration	4
	1929	calciumion	fluorescence	4
	1929	callus	cell	4
	1929	callus	ing	4
	1929	callus	phase	4
	1929	callus	reach	4
	1929	carbohydrate	composition	4
	1929	cassava	yam	4
	1929	catalase	ascorbicacidperoxidase	4
	1929	catalase	peroxidase	4
	1929	cell	damage	4
[truncated: 35,228 more rows]

## Sheet: Table S8
	Table S8. Term frequency by year in Topic 1
	1990s				1995s				2000s				2005s				2010s				2015s				2020s				2023s
	Ranking	Term	Frequency		Ranking	Term	Frequency		Ranking	Term	Frequency		Ranking	Term	Frequency		Ranking	Term	Frequency		Ranking	Term	Frequency		Ranking	Term	Frequency		Ranking	Term	Frequency
	1	pollen	75		1	seed	78		1	seed	180		1	seed	173		1	seed	458		1	seed	412		1	seed	497		1	seed	158
	2	seed	55		2	storage	69		2	storage	67		2	water	71		2	germination	158		2	storage	187		2	storage	176		2	conservation	74
	3	freezing	40		3	water	66		3	water	61		3	storage	61		3	storage	147		3	conservation	143		3	conservation	154		3	storage	72
	4	embryo	31		4	pollen	63		4	germination	53		4	desiccation	55		4	water	144		4	germination	128		4	water	141		4	pollen	71
	5	water	31		5	embryo	49		5	freezing	44		5	freezing	44		5	pollen	119		5	water	127		5	germination	131		5	term	55
	6	storage	30		6	freezing	43		6	pollen	38		6	germination	41		6	freezing	85		6	pollen	100		6	pollen	115		6	viability	53
	7	germination	26		7	germination	43		7	conservation	34		7	axis	37		7	desiccation	76		7	desiccation	93		7	viability	110		7	germination	47
	8	viability	24		8	viability	39		8	germplasm	32		8	pollen	33		8	embryo	62		8	embryo	79		8	freezing	90		8	technique	35
	9	clone	12		9	temperature	24		9	desiccation	27		9	survival	30		9	viability	61		9	viability	77		9	term	85		9	freezing	33
	10	culture	12		10	desiccation	23		10	technique	24		10	conservation	28		10	term	60		10	term	74		10	germplasm	72		10	condition	32
	11	term	10		11	axis	19		11	temperature	22		11	temperature	28		11	conservation	58		11	collection	72		11	technique	70		11	germplasm	31
	12	growth	9		12	survival	18		12	viability	22		12	viability	28		12	germplasm	52		12	freezing	69		12	embryo	64		12	culture	30
	13	material	8		13	exposure	15		13	survival	21		13	embryo	27		13	temperature	49		13	germplasm	59		13	collection	63		13	collection	24
	14	meristem	8		14	term	15		14	term	21		14	relativehumidity	25		14	survival	48		14	culture	58		14	desiccation	63		14	embryo	24
	15	anther	7		15	conservation	13		15	collection	20		15	development	20		15	fruit	40		15	temperature	47		15	culture	62		15	water	24
	16	condition	7		16	germplasm	13		16	embryo	19		16	growth	19		16	condition	38		16	development	42		16	condition	59		16	accession	23
	17	desiccation	7		17	growth	13		17	accession	18		17	culture	18		17	development	36		17	accession	40		17	preservation	55		17	preservation	22
	18	embryos	7		18	microspore	13		18	tree	17		18	term	18		18	dehydration	33		18	technique	39		18	temperature	55		18	temperature	22
	19	loss	7		19	moisture	12		19	dehydration	16		19	production	17		19	procedure	31		19	tolerance	39		19	field	39		19	resource	21
	20	lowtemperature	7		20	condition	10		20	development	16		20	embryonicaxe	16		20	collection	30		20	condition	37		20	orchid	38		20	material	19
	21	survival	7		21	cultivar	10		21	condition	14		21	exposure	16		21	cultivar	28		21	diversity	37		21	survival	37		21	potato	19
	22	ability	6		22	embryos	10		22	crop	14		22	technique	16		22	accession	27		22	dehydration	36		22	fruit	36		22	fruit	18
	23	callus	6		23	production	10		23	cultivar	14		23	protocorm	15		23	germinationpercentage	27		23	tissue	35		23	quality	36		23	tree	18
	24	germplasm	6		24	technique	10		24	growth	14		24	condition	14		24	tolerance	27		24	material	34		24	level	35		24	crop	17
	25	oil	6		25	somaticembryoss	9		25	level	14		25	laboratory	14		25	germinability	25		25	vitrification	34		25	palm	34		25	development	17
	26	percent	6		26	embryonicaxe	8		26	moisture	14		26	silicagel	14		26	moisture	25		26	fruit	32		26	growth	33		26	cultivar	16
	27	preservation	6		27	relativehumidity	8		27	gene	12		27	tree	14		27	emergence	23		27	axis	29		27	resource	33		27	desiccation	16
	28	thawing	6		28	ability	7		28	seedling	12		28	germplasm	13		28	dormancy	22		28	embryonicaxe	28		28	cultivar	31		28	recovery	16
	29	conservation	5		29	anther	7		29	axis	11		29	type	13		29	embryonicaxe	21		29	preservation	27		29	tree	31		29	factor	15
	30	fertility	5		30	culture	7		30	bank	11		30	dehydration	12		30	loss	21		30	field	26		30	production	30		30	vitrification	15
	31	moisture	5		31	loss	7		31	culture	11		31	fruit	12		31	tissue	21		31	strategy	26		31	seedling	30		31	diversity	14
	32	temperature	5		32	procedure	7		32	field	11		32	level	12		32	culture	19		32	population	23		32	vitrification	30		32	growth	14
	33	freeze	4		33	shoot	7		33	exposure	10		33	sensitivity	12		33	gametophyte	19		33	silicagel	23		33	explant	29		33	shoottip	14
	34	humidity	4		34	sucrose	7		34	relativehumidity	10		34	collection	11		34	level	19		34	loss	22		34	solution	29		34	technology	14
	35	microspore	4		35	tissue	7		35	bud	9		35	immersion	11		35	preservation	19		35	survival	22		35	accession	28		35	field	13
	36	peters	4		36	variation	7		36	coffea	9		36	material	11		36	production	19		36	approach	21		36	date	28		36	pollination	13
	37	polyethyleneglycol	4		37	carrot	6		37	forest	9		37	preservation	11		37	relativehumidity	19		37	embryos	21		37	development	28		37	production	13
	38	potato	4		38	coffee	6		38	immersion	9		38	tolerance	11		38	seedling	19		38	grain	21		38	tissue	28		38	tool	13
	39	procedure	4		39	immersion	6		39	lot	9		39	crop	10		39	growth	18		39	growth	21		39	propagation	27		39	variety	13
	40	sucrose	4		40	level	6		40	procedure	9		40	procedure	10		40	material	18		40	propagation	21		40	material	26		40	forest	12
	41	suspension	4		41	palm	6		41	shoottip	9		41	tissue	10		41	genebank	17		41	application	20		41	approach	25		41	loss	12
	42	technique	4		42	preservation	6		42	banana	8		42	coffee	9		42	tree	17		42	exposure	20		42	diversity	25		42	map	12
	43	allium	3		43	response	6		43	fruit	8		43	field	9		43	crop	16		43	gene	20		43	factor	25		43	stage	12
	44	carbohydrate	3		44	root	6		44	loss	8		44	implantation	9		44	cryotolerance	16		44	orchid	20		44	population	25		44	strategy	12
	45	change	3		45	collection	5		45	potential	8		45	longevity	9		45	stage	16		45	production	20		45	loss	24		45	bank	11
	46	collection	3		46	contribution	5		46	recovery	8		46	potential	9		46	trait	16		46	shoot	20		46	technology	24		46	bud	11
	47	development	3		47	dehydration	5		47	resource	8		47	shoot	9		47	vitrification	16		47	sucrose	20		47	gene	23		47	genotype	11
	48	differentiation	3		48	lowtemperature	5		48	strategy	8		48	sucrose	9		48	recovery	15		48	citrus	19		48	laboratory	23		48	level	11
	49	dimethylsulfoxide	3		49	pinus	5		49	anther	7		49	air	8		49	cost	14		49	crop	19		49	strategy	23		49	population	11
	50	environment	3		50	plantlet	5		50	damage	7		50	application	8		50	embryos	14		50	recovery	19		50	bank	22		50	propagation	11
	51	fruit	3		51	regrowth	5		51	embryonicaxe	7		51	basis	8		51	forest	14		51	tree	19		51	maintenance	22		51	quality	11
	52	generation	3		52	aberration	4		52	germinability	7		52	cassava	8		52	technique	14		52	cultivar	18		52	nature	22		52	seedling	11
	53	germinability	3		53	activity	4		53	germinationpercentage	7		53	cooling	8		53	bank	13		53	level	18		53	sucrose	21		53	system	11
	54	indica	3		54	basis	4		54	information	7		54	lipid	8		54	coat	13		54	shoottip	18		54	application	20		54	tissue	11
	55	longan	3		55	cassava	4		55	plantlet	7		55	moisture	8		55	fern	13		55	resource	17		55	embryonicaxe	20		55	vigor	11
	56	palm	3		56	combination	4		56	solution	7		56	oil	8		56	root	13		56	datum	16		56	system	20		56	approach	10
	57	pinus	3		57	cooling	4		57	vigour	7		57	seedling	8		57	sucrose	13		57	information	16		57	crop	19		57	biodiversity	10
	58	potential	3		58	damage	4		58	arabica	6		58	success	8		58	capacity	12		58	regeneration	16		58	dehydration	18		58	gene	10
	59	recovery	3		59	decrease	4		59	clone	6		59	technology	8		59	change	12		59	bank	15		59	process	18		59	regeneration	10
	60	relativehumidity	3		60	density	4		60	diversity	6		60	behaviour	7		60	field	12		60	cotyledon	15		60	shoot	18		60	soybean	10
	61	root	3		61	deterioration	4		61	humidification	6		61	bud	7		61	resource	12		61	cryo	15		61	emergence	17		61	stress	10
	62	solution	3		62	development	4		62	malus	6		62	center	7		62	shoot	12		62	explant	15		62	exposure	17		62	activity	9
	63	spray	3		63	diversity	4		63	material	6		63	citrus	7		63	cryostorage	11		63	potential	15		63	germinationpercentage	17		63	breeding	9
	64	tissue	3		64	germinationpercentage	4		64	national	6		64	cultivar	7		64	diversity	11		64	basis	14		64	immersion	17		64	change	9
	65	tube	3		65	grain	4		65	potato	6		65	diversity	7		65	gene	11		65	change	14		65	plantgeneticresource	17		65	multiplication	9
	66	variation	3		66	length	4		66	preservation	6		66	equilibrium	7		66	lowtemperature	11		66	factor	14		66	genebank	16		66	plantgeneticresource	9
	67	wheat	3		67	oil	4		67	production	6		67	factor	7		67	papaya	11		67	palm	14		67	habitat	16		67	provenance	9
	68	axis	2		68	plantgeneticresource	4		68	protocorm	6		68	genotype	7		68	paper	11		68	pretreatment	14		68	shoottip	16		68	shoot	9
	69	bean	2		69	recovery	4		69	tea	6		69	somaticembryoss	7		69	quality	11		69	procedure	14		69	tool	16		69	world	9
	70	biotin	2		70	step	4		70	tolerance	6		70	strategy	7		70	regeneration	11		70	region	14		70	citrus	15		70	application	8
	71	breeder	2		71	technology	4		71	maintenance	5		71	accession	6		71	rehydration	11		71	seedling	14		71	cost	15		71	characteristic	8
	72	calciumchloride	2		72	world	4		72	npgs	5		72	airflow	6		72	spore	11		72	situ	14		72	micropropagation	15		72	cryobank	8
	73	canariensis	2		73	abie	3		73	paper	5		73	cea	6		73	type	11		73	type	14		73	recovery	15		73	cultivation	8
	74	catkin	2		74	abscisicacid	3		74	selection	5		74	clone	6		74	world	11		74	variation	14		74	reduction	15		74	extinction	8
	75	character	2		75	age	3		75	somaticembryoss	5		75	cotyledon	6		75	basis	10		75	genebank	13		75	biotechnology	14		75	michauxii	8
	76	chinensis	2		76	approach	3		76	stage	5		76	cryostorage	6		76	center	10		76	immersion	13		76	forest	14		76	micropropagation	8
	77	coat	2		77	boricacid	3		77	system	5		77	dot	6		77	exposure	10		77	paper	13		77	lowtemperature	14		77	process	8
	78	conductivity	2		78	chromosome	3		78	tissue	5		78	explant	6		78	incubation	10		78	protocorm	13		78	regeneration	14		78	regrowth	8
	79	contrary	2		79	clone	3		79	trait	5		79	flower	6		79	orchid	10		79	solution	13		79	tolerance	14		79	response	8
	80	cotton	2		80	coffea	3		80	woody	5		80	hybrid	6		80	pistacia	10		80	system	13		80	variety	14		80	advance	7
	81	crop	2		81	consideration	3		81	ability	4		81	laminar	6		81	population	10		81	technology	13		81	world	14		81	capsule	7
	82	cultivar	2		82	decline	3		82	approach	4		82	palm	6		82	region	10		82	tool	13		82	change	13		82	challenge	7
	83	damage	2		83	factor	3		83	basis	4		83	recovery	6		83	sensitivity	10		83	allium	12		83	cryostorage	13		83	cost	7
	84	datum	2		84	formation	3		84	characteristic	4		84	regeneration	6		84	application	9		84	challenge	12		84	encapsulationdehydration	13		84	emergence	7
	85	decrease	2		85	fruit	3		85	coker	4		85	set	6		85	bud	9		85	freezer	12		85	genus	13		85	establishment	7
	86	diploid	2		86	generation	3		86	cottonseed	4		86	shoottip	6		86	characteristic	9		86	management	12		86	greenhouse	13		86	food	7
	87	embryonicaxe	2		87	hazelnut	3		87	cotyledon	4		87	status	6		87	cooling	9		87	process	12		87	horticultural	13		87	formation	7
	88	fertilization	2		88	increase	3		88	decline	4		88	tea	6		88	genotype	9		88	spore	12		88	model	13		88	ggb	7
	89	flower	2		89	kernel	3		89	evaluation	4		89	yam	6		89	limit	9		89	stability	12		89	root	13		89	increase	7
	90	glucose	2		90	longevity	3		90	flash	4		90	abscisicacid	5		90	longevity	9		90	step	12		90	source	13		90	plantmaterial	7
	91	glycerol	2		91	m.c	3		91	frequency	4		91	callus	5		91	micropropagation	9		91	ability	11		91	stress	13		91	potential	7
	92	halepensis	2		92	ohio	3		92	humidity	4		92	centre	5		92	response	9		92	airflow	11		92	behaviour	12		92	procedure	7
	93	hand	2		93	pea	3		93	laboratory	4		93	concentration	5		93	risk	9		93	coffee	11		93	breeding	12		93	somaticembryosgenesis	7
	94	implication	2		94	picea	3		94	precooling	4		94	cycad	5		94	scarification	9		94	effort	11		94	cryoplatemethod	12		94	survival	7
	95	injury	2		95	pisum	3		95	regeneration	4		95	gene	5		95	solution	9		95	genus	11		95	cultivation	12		95	advantage	6
	96	juglans	2		96	quercus	3		96	sensitivity	4		96	improvement	5		96	stratification	9		96	laminar	11		96	form	12		96	alternative	6
	97	level	2		97	quinquefolium	3		97	stability	4		97	indica	5		97	technology	9		97	longevity	11		97	potential	12		97	aminoacid	6
	98	lower	2		98	radicle	3		98	type	4		98	loss	5		98	waf	9		98	meristem	11		98	response	12		98	capacity	6
	99	maize	2		99	refrigerator	3		99	vigor	4		99	mulberry	5		99	approach	8		99	plantlet	11		99	scale	12		99	coffea	6
	100	nature	2		100	relation	3		100	vitrification	4		100	papaya	5		100	behaviour	8		100	response	11		100	step	12		100	coffee	6
	101	papaya	2		101	resource	3		101	aberration	3		101	persimmon	5		101	citrus	8		101	transformation	11		101	advance	11		101	cross	6
	102	permeability	2		102	sativum	3		102	alternative	3		102	plantlet	5		102	cotyledon	8		102	vigour	11		102	combination	11		102	datum	6
	103	pinaster	2		103	seedlot	3		103	annals	3		103	pollination	5		103	dap	8		103	banking	10		103	dormancy	11		103	option	6
	104	plantlet	2		104	silicagel	3		104	ars	3		104	population	5		104	hand	8		104	biotechnology	10		104	embryos	11		104	performance	6
	105	process	2		105	size	3		105	biotechnology	3		105	project	5		105	hybrid	8		105	capacity	10		105	information	11		105	pistachio	6
	106	progeny	2		106	strategy	3		106	botany	3		106	propagation	5		106	laboratory	8		106	country	10		106	plantmaterial	11		106	planttissue	6
	107	question	2		107	stratification	3		107	breeder	3		107	relationship	5		107	lipid	8		107	cryotolerance	10		107	procedure	11		107	cip	5
	108	r.h	2		108	tef	3		108	breeding	3		108	sinensis	5		108	pollination	8		108	germinationpercentage	10		108	reserved	11		108	concentration	5
	109	rape	2		109	accession	2		109	brevifolia	3		109	solution	5		109	situ	8		109	micropropagation	10		109	rights	11		109	decade	5
	110	rapeseed	2		110	acetocarmine	2		110	company	3		110	vitrification	5		110	spc	8		110	moisture	10		110	silicagel	11		110	dehydration	5
	111	regia	2		111	acridine	2		111	corvallis	3		111	winter	5		111	strategy	8		111	option	10		111	stage	11		111	deterioration	5
	112	regrowth	2		112	agathis	2		112	cotton	3		112	ability	4		112	var	8		112	project	10		112	type	11		112	effort	5
	113	resource	2		113	alternative	2		113	cryoexposure	3		113	agricultural	4		113	activity	7		113	risk	10		113	variation	11		113	explant	5
	114	retardant	2		114	annals	2		114	cryostorage	3		114	breeding	4		114	axis	7		114	size	10		114	air	10		114	fern	5
	115	solanum	2		115	application	2		115	cycle	3		115	ceratozamia	4		115	bryophyte	7		115	world	10		115	banking	10		115	form	5
	116	somaticembryoss	2		116	australis	2		116	datum	3		116	chamber	4		116	callus	7		116	agriculture	9		116	biodiversity	10		116	garden	5
	117	straw	2		117	average	2		117	decrease	3		117	correlation	4		117	concentration	7		117	bryophyte	9		117	chapter	10		117	genebank	5
	118	system	2		118	banana	2		118	emergence	3		118	deliciosa	4		118	daf	7		118	characteristic	9		118	country	10		118	genus	5
	119	veenman	2		119	bank	2		119	encapsulationdehydration	3		119	drying	4		119	evaluation	7		119	clone	9		119	encapsulation	10		119	georgia	5
	120	vera	2		120	base	2		120	extinction	3		120	elm	4		120	importance	7		120	cost	9		120	extinction	10		120	grain	5
	121	vial	2		121	behaviour	2		121	genebank	3		121	environment	4		121	japonica	7		121	evaluation	9		121	institute	10		121	improvement	5
	122	wall	2		122	biotechnology	2		122	genotype	3		122	evaluation	4		122	management	7		122	flower	9		122	length	10		122	indicator	5
	123	walnut	2		123	botany	2		123	http	3		123	forest	4		123	mass	7		123	genotype	9		123	oil	10		123	length	5
	124	zonen	2		124	breeding	2		124	improvement	3		124	forestry	4		124	media	7		124	importance	9		124	option	10		124	limitation	5
	125	abscisicacid	1		125	bridge	2		125	influence	3		125	fragmentation	4		125	palm	7		125	maintenance	9		125	plantlet	10		125	literature	5
	126	absorption	1		126	calciumchloride	2		126	japonica	3		126	hazelnut	4		126	potential	7		126	quality	9		126	pollination	10		126	management	5
	127	acid	1		127	callogenesis	2		127	lowtemperature	3		127	maintenance	4		127	process	7		127	relativehumidity	9		127	achene	9		127	message	5
	128	activity	1		128	canephora	2		128	majority	3		128	mass	4		128	shoottip	7		128	somaticembryosgenesis	9		128	bud	9		128	orchid	5
	129	adding	1		129	carota	2		129	membrane	3		129	model	4		129	species	7		129	thawing	9		129	characteristic	9		129	organ	5
	130	air	1		130	centre	2		130	metabolism	3		130	orchid	4		130	step	7		130	behaviour	8		130	color	9		130	passiflora	5
	131	alteration	1		131	characteristic	2		131	methodology	3		131	possibility	4		131	tube	7		131	chapter	8		131	duration	9		131	plantlet	5
	132	amount	1		132	characterization	2		132	micropropagation	3		132	process	4		132	variation	7		132	emergence	8		132	enzyme	9		132	region	5
	133	ancymidol	1		133	collaboration	2		133	papaya	3		133	psi	4		133	virus	7		133	encapsulationdehydration	8		133	evaluation	9		133	solution	5
	134	anderogeneity	1		134	company	2		134	phase	3		134	relative	4		134	anther	6		134	forest	8		134	family	9		134	species	5
	135	andhod	1		135	cryostorage	2		135	pinus	3		135	resource	4		135	aroma	6		135	garlic	8		135	formation	9		135	step	5
	136	andween	1		136	date	2		136	populus	3		136	response	4		136	biotechnology	6		136	germinability	8		136	generation	9		136	structure	5
	137	annals	1		137	daucus	2		137	progress	3		137	size	4		137	clone	6		137	glycerol	8		137	germinability	9		137	tinctorius	5
	138	application	1		138	efficiency	2		138	propagation	3		138	somaticembryosgenesis	4		138	cryobank	6		138	investigation	8		138	impact	9		138	acclimatization	4
	139	approach	1		139	embryogenesis	2		139	pyrus	3		139	soybean	4		139	family	6		139	lowtemperature	8		139	importance	9		139	amur	4
	140	assay	1		140	encapsulationdehydration	2		140	recalcitrant	3		140	stability	4		140	flower	6		140	oak	8		140	minute	9		140	antioxidant	4
	141	association	1		141	endod	2		141	reduction	3		141	strength	4		141	greenhouse	6		141	virus	8		141	papaya	9		141	arabica	4
	142	bank	1		142	evaluation	2		142	rehydration	3		142	ulmus	4		142	immersion	6		142	alternative	7		142	paper	9		142	aspect	4
	143	banks	1		143	facility	2		143	repository	3		143	world	4		143	improvement	6		143	assessment	7		143	passiflora	9		143	assessment	4
	144	batch	1		144	field	2		144	resources	3		144	amount	3		144	maintenance	6		144	avellanedae	7		144	prunus	9		144	base	4
	145	benefit	1		145	fluorochromaticreaction	2		145	sneyd	3		145	annuus	3		145	maize	6		145	china	7		145	regrowth	9		145	biology	4
	146	body	1		146	food	2		146	taro	3		146	apex	3		146	maximum	6		146	combination	7		146	relativehumidity	9		146	blackcurrant	4
	147	boricacid	1		147	fragment	2		147	taxa	3		147	approach	3		147	nitrogen	6		147	cryostorage	7		147	requirement	9		147	brevicaule	4
	148	botany	1		148	freeze	2		148	technology	3		148	base	3		148	nose	6		148	damage	7		148	situ	9		148	carbohydrate	4
	149	breeding	1		149	gene	2		149	tool	3		149	bench	3		149	plantlet	6		149	disease	7		149	structure	9		149	castanea	4
	150	capability	1		150	genera	2		150	variety	3		150	cambogia	3		150	polyethyleneglycol	6		150	dregeana	7		150	synseed	9		150	composition	4
	151	capacity	1		151	ginseng	2		151	abscisicacid	2		151	chapter	3		151	possibility	6		151	efficiency	7		151	tomato	9		151	compound	4
	152	care	1		152	hand	2		152	age	2		152	cryobank	3		152	project	6		152	exchange	7		152	vegetable	9		152	decline	4
	153	carica	1		153	hypocotyl	2		153	agricultural	2		153	date	3		153	protocorm	6		153	excision	7		153	activity	8		153	dropletvitrification	4
	154	cassava	1		154	implication	2		154	agriculture	2		154	datum	3		154	recalcitrant	6		154	formosana	7		154	axis	8		154	embryos	4
	155	ccc	1		155	indication	2		155	alginatebead	2		155	detail	3		155	reduction	6		155	garden	7		155	basis	8		155	encapsulationvitrification	4
	156	cent	1		156	integrity	2		156	apex	2		156	dormancy	3		156	scale	6		156	habitat	7		156	behavior	8		156	exposure	4
	157	cepa	1		157	issue	2		157	application	2		157	dryweight	3		157	ability	5		157	impetiginosa	7		157	challenge	8		157	flower	4
	158	cgr	1		158	lemon	2		158	attention	2		158	duration	3		158	aurantium	5		158	knowledge	7		158	coffee	8		158	germinability	4
	159	characteristic	1		159	limitation	2		159	base	2		159	embryogenesis	3		159	chamber	5		159	minute	7		159	concentration	8		159	glycerol	4
	160	checking	1		160	list	2		160	behaviour	2		160	euryphyllidia	3		160	color	5		160	plantgeneticresource	7		160	cruentum	8		160	habitat	4
	161	chloroplast	1		161	macrophylla	2		161	brassica	2		161	facility	3		161	cryo	5		161	quercus	7		161	cryo	8		161	immersion	4
	162	combination	1		162	magnesiumsulfate	2		162	callus	2		162	family	3		162	cryoexposure	5		162	relative	7		162	gametophyte	8		162	impact	4
	163	company	1		163	maintenance	2		163	candidum	2		163	fissilis	3		163	date	5		163	sci	7		163	geophyte	8		163	importance	4
	164	comparison	1		164	majority	2		164	capsule	2		164	flora	3		164	datum	5		164	species	7		164	glycerol	8		164	information	4
	165	concentration	1		165	material	2		165	characterization	2		165	function	3		165	decrease	5		165	taxa	7		165	ilex	8		165	knowledge	4
	166	consequence	1		166	melon	2		166	cherokee	2		166	garcinia	3		166	east	5		166	tube	7		166	improvement	8		166	labor	4
	167	container	1		167	molarity	2		167	china	2		167	genetic	3		167	food	5		167	understanding	7		167	influence	8		167	marker	4
	168	cost	1		168	napus	2		168	cinchona	2		168	germinability	3		168	formation	5		168	utilization	7		168	knowledge	8		168	mass	4
	169	cracking	1		169	niger	2		169	clonal	2		169	germinationpercentage	3		169	freezer	5		169	variety	7		169	marker	8		169	metabolite	4
	170	crossability	1		170	nursery	2		170	collins	2		170	hand	3		170	habitat	5		170	vigor	7		170	padus	8		170	metrosidero	4
	171	crosse	1		171	orange	2		171	core	2		171	hildae	3		171	impetiginosa	5		171	vitamin	7		171	paeonia	8		171	nursery	4
	172	crossing	1		172	paper	2		172	costatifructa	2		172	importance	3		172	inflorescence	5		172	activity	6		172	pineapple	8		172	olive	4
	173	curve	1		173	percent	2		173	danger	2		173	induction	3		173	lentiscus	5		173	biology	6		173	potato	8		173	origin	4
	174	darkening	1		174	pierre	2		174	date	2		174	influence	3		174	meristem	5		174	brazil	6		174	quince	8		174	pineapple	4
	175	decline	1		175	plantain	2		175	demand	2		175	institute	3		175	methodology	5		175	concentration	6		175	rchb	8		175	protection	4
	176	dehiscence	1		176	planting	2		176	dendrobium	2		176	location	3		176	mill	5		176	date	6		176	section	8		176	protein	4
	177	dehydration	1		177	plating	2		177	department	2		177	lowtemperature	3		177	national	5		177	environment	6		177	stability	8		177	pyrus	4
	178	dehydrogenase	1		178	pool	2		178	deterioration	2		178	manipulation	3		178	option	5		178	establishment	6		178	taro	8		178	qtl	4
	179	desiccator	1		179	portion	2		179	differentiation	2		179	maturation	3		179	palcms	5		179	family	6		179	threat	8		179	risk	4
	180	detail	1		180	potato	2		180	dormancy	2		180	mechanism	3		180	pineapple	5		180	feasibility	6		180	trait	8		180	root	4
	181	differential	1		181	preculture	2		181	drymatter	2		181	meristem	3		181	plantplanthormone	5		181	food	6		181	contorta	7		181	rtc	4
	182	dimethyl	1		182	prerequisite	2		182	effort	2		182	morel	3		182	post	5		182	improvement	6		182	damage	7		182	security	4
	183	disruption	1		183	pretreatment	2		183	embryos	2		183	mpa	3		183	practice	5		183	influence	6		183	dap	7		183	success	4
	184	diversity	1		184	quinone	2		184	endemic	2		184	multiplication	3		184	pre	5		184	laboratory	6		184	datum	7		184	trait	4
	185	dormancy	1		185	red	2		185	esculentum	2		185	national	3		185	propagation	5		185	life	6		185	endosperm	7		185	type	4
	186	drawing	1		186	reduction	2		186	examination	2		186	nigrum	3		186	refrigerator	5		186	marker	6		186	environment	7		186	utilization	4
	187	drying	1		187	roos	2		187	flow	2		187	nonpareil	3		187	regime	5		187	media	6		187	finding	7		187	variable	4
	188	dryness	1		188	seedling	2		188	fluorochromaticreaction	2		188	onopordum	3		188	requirement	5		188	morphology	6		188	flow	7		188	ability	3
	189	duration	1		189	strain	2		189	food	2		189	origin	3		189	service	5		189	national	6		189	freezer	7		189	abundance	3
	190	durgamani	1		190	supply	2		190	formation	2		190	peerless	3		190	success	5		190	nigra	6		190	ginseng	7		190	achievement	3
	191	eallus	1		191	system	2		191	fragment	2		191	phase	3		191	unripe	5		191	pollination	6		191	grain	7		191	acorns	3
	192	ease	1		192	tropic	2		192	freezingc	2		192	piece	3		192	vera	5		192	pollinia	6		192	herbarium	7		192	age	3
	193	efficiency	1		193	type	2		193	genetic	2		193	pod	3		193	abscisicacid	4		193	preculture	6		193	origin	7		193	axis	3
	194	efflux	1		194	uncinata	2		194	glycerol	2		194	portion	3		194	accumulation	4		194	reduction	6		194	passion	7		194	behavior	3
	195	embryoge	1		195	uptake	2		195	gossypium	2		195	preculture	3		195	aciculata	4		195	refrigerator	6		195	pretreatment	7		195	behaviour	3
	196	embryogene	1		196	variability	2		196	greenhouse	2		196	pretreatment	3		196	advance	4		196	root	6		196	propagule	7		196	beijing	3
	197	establishment	1		197	vertucci	2		197	grin	2		197	progress	3		197	allium	4		197	scale	6		197	reactiveoxygenspecie	7		197	bellatulum	3
	198	euphoria	1		198	vial	2		198	grin.gov	2		198	record	3		198	amurense	4		198	sensitivity	6		198	region	7		198	calciumnitrate	3
	199	evidence	1		199	vitrification	2		199	hand	2		199	researcher	3		199	annona	4		199	somaticembryoss	6		199	risk	7		199	century	3
	200	exchange	1		200	window	2		200	herb	2		200	resources	3		200	anthesis	4		200	source	6		200	scarification	7		200	chapter	3
	201	failure	1		201	abyssinica	1		201	hirsutum	2		201	segment	3		201	apex	4		201	stage	6		201	space	7		201	chestnut	3
	202	feasibility	1		202	acid	1		202	history	2		202	selection	3		202	arabidopsis	4		202	stress	6		202	species	7		202	coccinea	3
	203	field	1		203	adaptation	1		203	hood	2		203	site	3		203	australia	4		203	threat	6		203	specimen	7		203	conductivity	3
	204	finding	1		204	aesculus	1		204	hybridisation	2		204	situ	3		204	biodiversity	4		204	thymus	6		204	stratification	7		204	cryoprotectiveagent	3
	205	fischer	1		205	aestivum	1		205	increase	2		205	sonora	3		205	cherimoya	4		205	action	5		205	success	7		205	cryostorage	3
	206	fistulosum	1		206	air	1		206	incubation	2		206	stage	3		206	coffee	4		206	air	5		206	transformation	7		206	damage	3
	207	flow	1		207	alcoholdehydrogenase	1		207	india	2		207	stool	3		207	comparison	4		207	anthurium	5		207	acclimatization	6		207	decision	3
	208	fluoresceindiacetate	1		208	allium	1		208	interaction	2		208	system	3		208	conductivity	4		208	australia	5		208	alternative	6		208	della	3
	209	formation	1		209	almond	1		209	laminar	2		209	target	3		209	contribute	4		209	biodiversity	5		209	arabica	6		209	dormancy	3
	210	freezethawingcycleingcycle	1		210	aminoacid	1		210	length	2		210	taxa	3		210	cynodon	4		210	capsule	5		210	aspect	6		210	droplet	3
	211	gene	1		211	anigozanthos	1		211	link	2		211	testa	3		211	damage	4		211	carbohydrate	5		211	attempt	6		211	edulis	3
	212	geneticist	1		212	approx	1		212	lipid	2		212	tetcyclacis	3		212	darkness	4		212	category	5		212	bulbil	6		212	embryonicaxe	3
	213	germ	1		213	arabica	1		213	living	2		213	tool	3		213	deterioration	4		213	climatechange	5		213	center	6		213	embryosac	3
	214	glass	1		214	araucaria	1		214	longevity	2		214	transformation	3		214	dot	4		214	conductivity	5		214	comparison	6		214	emission	3
	215	glomerata	1		215	arnold	1		215	m.c	2		215	ultra	3		215	duration	4		215	cryotube	5		215	decrease	6		215	endosperm	3
	216	gossypium	1		216	article	1		216	meristem	2		216	unfrozen	3		216	effort	4		216	cultivation	5		216	distribution	6		216	gibertii	3
	217	grain	1		217	ash	1		217	micrantha	2		217	variation	3		217	encapsulation	4		217	dap	5		217	effectiveness	6		217	greenhouse	3
	218	green	1		218	aspect	1		218	mpa	2		218	variety	3		218	fattyacid	4		218	design	5		218	encapsulationvitrification	6		218	horticultural	3
	219	gustav	1		219	attention	1		219	multiplication	2		219	xanthochymus	3		219	garlic	4		219	embryonicaxis	5		219	feasibility	6		219	hybridisation	3
	220	haploid	1		220	australia	1		220	note	2		220	agriculture	2		220	gibberellicacid	4		220	encapsulation	5		220	flower	6		220	hybridization	3
	221	haploidy	1		221	availability	1		221	opportunity	2		221	alginate	2		221	grain	4		221	extinction	5		221	grapevine	6		221	interval	3
	222	hardening	1		222	avellana	1		222	option	2		222	ars	2		222	increase	4		222	gametophyte	5		222	hop	6		222	investigation	3
	223	hirsutum	1		223	balbisiana	1		223	orchidaceae	2		223	asia	2		223	index	4		223	gemmae	5		223	hydrogenperoxide	6		223	kriviai	3
	224	hmv	1		224	barcelona	1		224	oregon	2		224	aspect	2		224	information	4		224	health	5		224	india	6		224	lowtemperature	3
	225	horticultural	1		225	barrier	1		225	overview	2		225	assessment	2		225	light	4		225	implementation	5		225	kernel	6		225	maintenance	3
	226	hybrid	1		226	benefit	1		226	parent	2		226	attention	2		226	lot	4		226	ipk	5		226	lack	6		226	majority	3
	227	hydration	1		227	brassica	1		227	pea	2		227	aurantifolia	2		227	manillana	4		227	length	5		227	laminar	6		227	maliformis	3
	228	hypoxia	1		228	breeder	1		228	physiology	2		228	aurantium	2		228	marker	4		228	mass	5		228	life	6		228	malus	3
	229	increase	1		229	calciumnitrite	1		229	picea	2		229	bank	2		229	mgt	4		229	model	5		229	living	6		229	modification	3
	230	indication	1		230	calorimetry	1		230	plantmaterial	2		230	biology	2		230	oil	4		230	organ	5		230	malondialdehyde	6		230	monthsafterpollination	3
	231	indicator	1		231	cambridge	1		231	plantvitrificationsolution	2		231	biotechnology	2		231	orbicularis	4		231	pistachio	5		231	malus	6		231	morifolia	3
	232	indoleaceticacid	1		232	camellia	1		232	protea	2		232	bratonia	2		232	organ	4		232	plantmaterial	5		232	management	6		232	nature	3
	233	influence	1		233	capacity	1		233	pusa	2		233	cabinet	2		233	osmosisphloeum	4		233	pot	5		233	mass	6		233	olivo	3
	234	inhibitor	1		234	capsule	1		234	quality	2		234	cagliari	2		234	phalaenopsis	4		234	product	5		234	medicine	6		234	passion	3
	235	inia	1		235	cardamom	1		235	r.h	2		235	capacity	2		235	pomelo	4		235	security	5		235	multiplication	6		235	pinus	3
	236	instability	1		236	carrier	1		236	racemosa	2		236	category	2		236	potato	4		236	selection	5		236	possibility	6		236	poslevoennaya	3
	237	integrity	1		237	cass	1		237	radicle	2		237	cellfor	2		237	progress	4		237	set	5		237	practice	6		237	possibility	3
	238	interval	1		238	castanea	1		238	region	2		238	characterization	2		238	protein	4		238	shallot	5		238	sensitivity	6		238	post	3
	239	investigation	1		239	category	1		239	reinduction	2		239	china	2		239	provenance	4		239	status	5		239	site	6		239	pozdnyaya	3
	240	japanese	1		240	celery	1		240	relation	2		240	choice	2		240	prunus	4		240	vegetable	5		240	sporophyte	6		240	practice	3
	241	japonica	1		241	cepa	1		241	relative	2		241	coconut	2		241	removal	4		241	window	5		241	stem	6		241	reason	3
	242	laboratory	1		242	chalazal	1		242	resistance	2		242	collaboration	2		242	resources	4		242	york	5		242	tube	6		242	refrigerator	3
	243	lack	1		243	characterisic	1		243	response	2		243	collins	2		243	russian	4		243	absence	4		243	utilization	6		243	reitzii	3
	244	lard	1		244	chemical	1		244	ribe	2		244	comparison	2		244	sakai	4		244	accumulation	4		244	variability	6		244	relative	3
	245	lavandula	1		245	clianthus	1		245	seedbank	2		245	composition	2		245	season	4		245	advance	4		245	acuminata	5		245	restoration	3
	246	leachate	1		246	coast	1		246	service	2		246	compound	2		246	section	4		246	agency	4		246	agricultural	5		246	rewarming	3
	247	leave	1		247	coat	1		247	sessiliflora	2		247	conifer	2		247	silicagel	4		247	apricot	4		247	agriculture	5		247	rubber	3
	248	length	1		248	coconut	1		248	set	2		248	consequence	2		248	sporophyte	4		248	asia	4		248	allium	5		248	scale	3
	249	lesion	1		249	coefficient	1		249	shoot	2		249	contamination	2		249	ssp	4		249	avejbr	4		249	article	5		249	selection	3
	250	light	1		250	communications	1		250	signal	2		250	cordata	2		250	stock	4		250	brs	4		250	avium	5		250	setacea	3
	251	lipid	1		251	comparison	1		251	situ	2		251	corylus	2		251	structure	4		251	bulbil	4		251	biology	5		251	significance	3
	252	liquidmedium	1		252	component	1		252	somaticembryosgenesis	2		252	cost	2		252	system	4		252	callus	4		252	brazil	5		252	situ	3
	253	litchi	1		253	composition	1		253	source	2		253	cryoinjury	2		253	terebinthu	4		253	camellia	4		253	bulb	5		253	size	3
	254	living	1		254	concentration	1		254	south	2		254	cryoprotection	2		254	tomato	4		254	characterization	4		254	chemical	5		254	space	3
	255	lour	1		255	concern	1		255	species	2		255	cultivation	2		255	transition	4		255	comparison	4		255	climate	5		255	speed	3
	256	lutescen	1		256	conformity	1		256	subset	2		256	culturing	2		256	variability	4		256	component	4		256	coat	5		256	suberosa	3
	257	maintenance	1		257	conifer	1		257	taxus	2		257	damage	2		257	vitrificationsolution	4		257	core	4		257	coffea	5		257	sucrose	3
	258	mangifera	1		258	consequence	1		258	tomato	2		258	delphinium	2		258	weight	4		258	cryotherapy	4		258	container	5		258	sugar	3
	259	metabolic	1		259	conversation	1		259	transformation	2		259	differentialscanningcalorimetry	2		259	window	4		259	database	4		259	crenata	5		259	tegument	3
	260	minute	1		260	converse	1		260	ultrastructure	2		260	domestica	2		260	acquisition	3		260	decontamination	4		260	cryobank	5		260	tenuifila	3
	261	mixture	1		261	corylus	1		261	usda	2		261	ecology	2		261	ageing	3		261	decrease	4		261	demand	5		261	threat	3
	262	mode	1		262	cotyledon	1		262	vapour	2		262	embryos	2		262	airflow	3		262	demand	4		262	disease	5		262	tip	3
	263	moist	1		263	crop	1		263	variation	2		263	encapsulation	2		263	amount	3		263	distribution	4		263	efficiency	5		263	variability	3
	264	moistur	1		264	cryobank	1		264	world	2		264	encephalartos	2		264	apple	3		264	droplet	4		264	epidendrum	5		264	vitrificationsolution	3
	265	morphology	1		265	cryobehaviour	1		265	www.ars	2		265	eruca	2		265	apricot	3		265	duration	4		265	establishment	5		265	voc	3
	266	multiplication	1		266	cryoconservation	1		266	yam	2		266	event	2		266	aspect	3		266	dwarf	4		266	genera	5		266	abstract	2
	267	mustard	1		267	cryoexposure	1		267	yield	2		267	exchange	2		267	assay	3		267	ecosystem	4		267	grape	5		267	access	2
	268	nesis	1		268	cryomethod	1		268	abrus	1		268	excision	2		268	assessment	3		268	ecs	4		268	humidity	5		268	action	2
	269	obconica	1		269	cucumis	1		269	absence	1		269	failure	2		269	attention	3		269	effectiveness	4		269	individual	5		269	adaptation	2
	270	organ	1		270	cytochrome	1		270	acid	1		270	fattyacid	2		270	attribute	3		270	elengi	4		270	issue	5		270	agriculture	2
	271	oxygen	1		271	cytology	1		271	additive	1		271	food	2		271	backup	3		271	equilibrium	4		271	light	5		271	allele	2
	272	pachrobutrazol	1		272	d.wt	1		272	aechmea	1		272	fort	2		272	banking	3		272	facility	4		272	longevity	5		272	aluminumfoil	2
	273	par	1		273	dactylifera	1		273	afocel	1		273	gain	2		273	basin	3		273	failure	4		273	media	5		273	anther	2
	274	parent	1		274	datum	1		274	agent	1		274	garden	2		274	biologist	3		274	farm	4		274	methodology	5		274	anthesis	2
	275	performance	1		275	dehiscence	1		275	air	1		275	glauca	2		275	boricacid	3		275	feizhouyou	4		275	north	5		275	article	2
	276	phosphatase	1		276	dehydrogenase	1		276	airflow	1		276	glucose	2		276	budwood	3		276	ferula	4		276	physiology	5		276	ascorbicacid	2
	277	physiologists	1		277	determination	1		277	alba	1		277	goal	2		277	burst	3		277	flash	4		277	pinus	5		277	banking	2
	278	pine	1		278	differentialscanningcalorimetry	1		278	allium	1		278	health	2		278	caladenia	3		278	forestry	4		278	planthormone	5		278	bartlettii	2
	279	pistachio	1		279	dimethylsulfoxide	1		279	almond	1		279	hydration	2		279	century	3		279	form	4		279	planttissue	5		279	basis	2
	280	pistacia	1		280	dodecandra	1		280	alteration	1		280	implementation	2		280	chapter	3		280	generation	4		280	pool	5		280	belorusochka	2
	281	plantgeneticresource	1		281	don	1		281	aluminiumfoil	1		281	incubation	2		281	chemical	3		281	glucose	4		281	post	5		281	biotechnology	2
	282	planthormone	1		282	drier	1		282	amount	1		282	industry	2		282	clonal	3		282	grandi	4		282	preculture	5		282	bit	2
	283	plasm	1		283	duration	1		283	andrographis	1		283	information	2		283	composition	3		283	grapefruit	4		283	protection	5		283	body	2
	284	pod	1		284	effort	1		284	apple	1		284	insertion	2		284	contamination	3		284	handroanthus	4		284	ratio	5		284	botanic	2
	285	pollination	1		285	elaeis	1		285	arabidopsis	1		285	interspecific	2		285	coriander	3		285	india	4		285	reproduction	5		285	carthami	2
	286	polypropylene	1		286	electrolyte	1		286	array	1		286	investigation	2		286	correlation	3		286	land	4		286	restoration	5		286	category	2
	287	possibility	1		287	electrolyteleakage	1		287	arrest	1		287	jiangxi	2		287	corvallis	3		287	lipid	4		287	salt	5		287	cathode	2
	288	power	1		288	emergence	1		288	article	1		288	knowledge	2		288	country	3		288	lot	4		288	sanguinea	5		288	cedar	2
	289	prakash	1		289	endotherm	1		289	ashbyi	1		289	leaf	2		289	cryoconservation	3		289	lotocephalus	4		289	scanning	5		289	chamber	2
	290	presentation	1		290	english	1		290	asia	1		290	leave	2		290	cryoprotection	3		290	mansailong	4		290	selection	5		290	chereshneva	2
	291	primula	1		291	enzyme	1		291	australia	1		291	lemon	2		291	decline	3		291	martagon	4		291	singapore	5		291	chinese	2
	292	profile	1		292	eragrostis	1		292	authority	1		292	limit	2		292	determination	3		292	membrane	4		292	status	5		292	climatechange	2
	293	property	1		293	erosion	1		293	availability	1		293	limon	2		293	discocactus	3		293	mountain	4		293	sugar	5		293	component	2
	294	prospect	1		294	excelsior	1		294	avicennia	1		294	liquid	2		294	disease	3		294	nag	4		294	taxa	5		294	contribution	2
	295	regeneration	1		295	excision	1		295	baccaurea	1		295	luotiantianshi	2		295	dregeana	3		295	pattern	4		295	thawing	5		295	country	2
	296	requirement	1		296	explant	1		296	baker	1		296	m.c	2		296	dryweight	3		296	planttissue	4		296	tuber	5		296	craspedosorum	2
	297	rescue	1		297	f.wt	1		297	banking	1		297	mainland	2		297	enzyme	3		297	possibility	4		297	var	5		297	cryo	2
	298	response	1		298	faginea	1		298	banksia	1		298	management	2		298	factor	3		298	practice	4		298	vigor	5		298	cryoinjurie	2
	299	retention	1		299	family	1		299	behavior	1		299	melting	2		299	feasibility	3		299	priority	4		299	waterbath	5		299	cryoplatemethod	2
	300	rice	1		300	feasibility	1		300	berry	1		300	mexicana	2		300	flora	3		300	profile	4		300	wild	5		300	cryotolerance	2
	301	scanningelectronmicroscopy	1		301	fertilisation	1		301	block	1		301	moench	2		301	garden	3		301	progress	4		301	ability	4		301	currant	2
	302	set	1		302	fertility	1		302	body	1		302	multinucleation	2		302	generation	3		302	proliferation	4		302	adult	4		302	dap	2
	303	setaria	1		303	filter	1		303	borkh	1		303	nanjing	2		303	glycerol	3		303	protection	4		303	advantage	4		303	decrease	2
	304	shoot	1		304	finding	1		304	braunschweig	1		304	napus	2		304	goal	3		304	protein	4		304	amount	4		304	demand	2
	305	shoulder	1		305	florida	1		305	breaking	1		305	nervosum	2		305	grandi	3		305	provenance	4		305	antioxidant	4		305	dendrobium	2
	306	sib	1		306	flow	1		306	bridge	1		306	opportunity	2		306	hamosus	3		306	rainforest	4		306	aristolochia	4		306	diameter	2
	307	significance	1		307	flower	1		307	calcium	1		307	orange	2		307	handling	3		307	relation	4		307	assessment	4		307	distribution	2
	308	soak	1		308	fluorescence	1		308	camellia	1		308	pacific	2		308	hardseededness	3		308	relationship	4		308	aucuparia	4		308	domestication	2
	309	sonn	1		309	ford	1		309	capacity	1		309	paper	2		309	heat	3		309	requirement	4		309	australia	4		309	east	2
	310	spice	1		310	form	1		310	cardamom	1		310	pattern	2		310	hybridization	3		310	sago	4		310	availability	4		310	ecosystem	2
	311	stability	1		311	formosus	1		311	carica	1		311	pcna	2		311	hypogaea	3		311	suitability	4		311	calorimetry	4		311	efficacy	2
	312	stage	1		312	france	1		312	cellulose	1		312	peak	2		312	incident	3		312	sylvestris	4		312	capsule	4		312	efficiency	2
	313	starting	1		313	fraxinus	1		313	center	1		313	pecan	2		313	india	3		313	temperate	4		313	chamber	4		313	embrapa	2
	314	steud	1		314	freezer	1		314	central	1		314	picea	2		314	industry	3		314	trait	4		314	clump	4		314	encapsulation	2
	315	storability	1		315	fritillaria	1		315	century	1		315	piper	2		315	injury	3		315	trend	4		315	composition	4		315	energy	2
	316	strain	1		316	g.l	1		316	cepa	1		316	plantmaterial	2		316	integration	3		316	weight	4		316	compound	4		316	environment	2
	317	strategy	1		317	genotype	1		317	chamber	1		317	preculturemedium	2		317	intraspecific	3		317	zapota	4		317	consequence	4		317	enzyme	2
	318	strawberry	1		318	genus	1		318	chemical	1		318	protection	2		318	ipe	3		318	acclimation	3		318	cross	4		318	eriospatha	2
	319	stuttgart	1		319	germinability	1		319	chief	1		319	reason	2		319	limau	3		319	adaptation	3		319	danger	4		319	exceptionality	2
	320	substance	1		320	glucose	1		320	chloride	1		320	recalcitrant	2		320	lotus	3		320	advantage	3		320	decade	4		320	exchange	2
	321	success	1		321	glycerol	1		321	cistus	1		321	reduction	2		321	madu	3		321	amount	3		321	department	4		321	facilitation	2
	322	sugar	1		322	guineensis	1		322	citation	1		322	relevance	2		322	majority	3		322	applicability	3		322	disc	4		322	facility	2
	323	sulfoxide	1		323	guizotia	1		323	class	1		323	removal	2		323	mascaensis	3		323	arabica	3		323	erosion	4		323	feature	2
	324	sulfuricacid	1		324	hardseededness	1		324	cloud	1		324	rocket	2		324	mei	3		324	ardisia	3		324	florida	4		324	flos	2
	325	surface	1		325	harvest	1		325	coleus	1		325	root	2		325	multiplication	3		325	ars	3		325	flowering	4		325	forestry	2
	326	synchrony	1		326	harvesting	1		326	collector	1		326	salix	2		326	nature	3		326	ascorbicacid	3		326	germinationspeedindex	4		326	freezer	2
	327	technic	1		327	hill	1		327	colorado	1		327	security	2		327	ncgr	3		327	atlantic	3		327	gibberellicacid	4		327	gardens	2
	328	technology	1		328	hippocastanum	1		328	commodity	1		328	sequence	2		328	nursery	3		328	avium	3		328	gsi	4		328	generation	2
	329	thaw	1		329	humidity	1		329	comparison	1		329	sericulture	2		329	onset	3		329	backup	3		329	height	4		329	glabra	2
	330	tolerance	1		330	hunsteinii	1		330	component	1		330	skill	2		330	origin	3		330	bag	3		330	hybrid	4		330	goal	2
	331	transmissionelectronmicroscopy	1		331	hybridisation	1		331	composition	1		331	socio	2		331	phase	3		331	behavior	3		331	ice	4		331	gsi	2
	332	tree	1		332	hybridization	1		332	conductivity	1		332	source	2		332	phellodendron	3		332	benefit	3		332	index	4		332	hand	2
	333	triticum	1		333	hydrolase	1		333	cone	1		333	species	2		333	photoperiod	3		333	botanic	3		333	integrity	4		333	hardwood	2
	334	tuber	1		334	hypothesis	1		334	conformity	1		334	spore	2		334	pinnatistipula	3		334	bromeliaceae	3		334	jambhiri	4		334	height	2
	335	ultralowtemperature	1		335	importance	1		335	consequence	1		335	spruce	2		335	plantgeneticresource	3		335	bud	3		335	japonica	4		335	heihe	2
	336	ultravioletlight	1		336	improvement	1		336	container	1		336	stachyose	2		336	plantgeneticresourcesinstitute	3		336	butia	3		336	land	4		336	heritage	2
	337	utilization	1		337	index	1		337	continuum	1		337	stratification	2		337	planting	3		337	capitata	3		337	litchi	4		337	heze	2
	338	varuna	1		338	induction	1		338	conversion	1		338	suber	2		338	portion	3		338	cassava	3		338	maturity	4		338	history	2
	339	vaseline	1		339	information	1		339	cooling	1		339	sugarcane	2		339	pot	3		339	center	3		339	metabolism	4		339	hsya	2
	340	veeman	1		340	injury	1		340	cornus	1		340	surface	2		340	preculture	3		340	cepa	3		340	metabolite	4		340	hybrid	2
	341	view	1		341	investigation	1		341	correlation	1		341	testing	2		341	preheating	3		341	characterisation	3		341	mill	4		341	identification	2
	342	virus	1		342	isozyme	1		342	correspondence	1		342	training	2		342	prehumidification	3		342	citriodora	3		342	moisture	4		342	implementation	2
	343	vulgaris	1		343	istar	1		343	cost	1		343	trait	2		343	pretreatment	3		343	citrumelo	3		343	orchidaceae	4		343	individual	2
	344	wageningen	1		344	ivory	1		344	country	1		344	transfer	2		344	proportion	3		344	coat	3		344	percent	4		344	influence	2
	345	wasabia	1		345	jacq	1		345	cover	1		345	trial	2		345	pyrus	3		345	community	3		345	performance	4		345	infrastructure	2
	346	weakening	1		346	japan	1		346	cropping	1		346	tube	2		346	radicle	3		346	cooling	3		346	peroxidase	4		346	instability	2
	347	yield	1		347	kangaroo	1		347	crossing	1		347	unit	2		347	ravenea	3		347	cunninghamiana	3		347	persicum	4		347	institute	2
	348	zea	1		348	kauri	1		348	cryo	1		348	usda	2		348	recalcitrance	3		348	darkness	3		348	phenotype	4		348	interaction	2
					349	l.f	1		349	cryoconservation	1		349	variability	2		349	recurva	3		349	decade	3		349	piece	4		349	introduction	2
					350	laboratory	1		350	cryoprenservation	1		350	vesicaria	2		350	relationship	3		350	dormancy	3		350	polymorpha	4		350	kacha	2
					351	lactate	1		351	cryopreservability	1		351	volume	2		351	report	3		351	economy	3		351	pte	4		351	laboratories	2
					352	lambert	1		352	cryoprotection	1		352	warming	2		352	size	3		352	ecotype	3		352	pterocarya	4		352	laboratory	2
					353	laminar	1		353	cryptomeria	1		353	willow	2		353	solanum	3		353	elliptica	3		353	reed	4		353	lactiflora	2
					354	landolphia	1		354	cultivars	1		354	abie	1		354	somaticembryoss	3		354	embryogenicity	3		354	relation	4		354	landrace	2
					355	leakage	1		355	cyostorage	1		355	academy	1		355	source	3		355	emetica	3		355	report	4		355	leaf	2
					356	life	1		356	cytoskeleton	1		356	acanthium	1		356	space	3		356	exploitation	3		356	retention	4		356	liang	2
					357	limit	1		357	daruma	1		357	access	1		357	spartocytisus	3		357	farmer	3		357	rhizome	4		357	lin	2
					358	lipid	1		358	decade	1		358	account	1		358	strawberry	3		358	fecundity	3		358	sabdariffa	4		358	lipid	2
					359	liquidmedium	1		359	dehiscence	1		359	acer	1		359	subzero	3		359	foundation	3		359	scientist	4		359	luoyang	2
					360	location	1		360	dehiscent	1		360	aciar	1		360	supranubius	3		360	galanga	3		360	security	4		360	matricaria	2
					361	maize	1		361	deltoide	1		361	acreage	1		361	tabebuia	3		361	gatersleben	3		361	sherardiana	4		361	maturation	2
					362	manglesii	1		362	depletion	1		362	actinidia	1		362	tankervilleae	3		362	gibberellicacid	3		362	somaticembryoss	4		362	mechanism	2
					363	manihot	1		363	derangement	1		363	activity	1		363	taxa	3		363	global	3		363	south	4		363	medicine	2
					364	mass	1		364	description	1		364	adaptability	1		364	temperate	3		364	goal	3		364	speed	4		364	meristem	2
					365	melo	1		365	descriptor	1		365	adb	1		365	tetrazolium	3		365	gscc	3		365	stock	4		365	metabolic	2
					366	membrane	1		366	design	1		366	advance	1		366	thawing	3		366	hand	3		366	superoxidedismutase	4		366	middle	2
					367	mendel	1		367	dicot	1		367	affect	1		367	tool	3		367	hydration	3		367	surface	4		367	moisture	2
					368	metabolic	1		368	dioscorea	1		368	almond	1		368	transfer	3		368	impact	3		368	sylvestris	4		368	monitoring	2
					369	metabolism	1		369	dipteracanthus	1		369	alteration	1		369	usda	3		369	implication	3		369	tetrazolium	4		369	morphology	2
					370	microbe	1		370	disease	1		370	ampoule	1		370	variabillima	3		370	increase	3		370	ultrastructure	4		370	multivariate	2
					371	mirb	1		371	dogwood	1		371	apparatus	1		371	vespertilio	3		371	induction	3		371	vitality	4		371	myrtaceae	2
					372	mitosis	1		372	domestica	1		372	applicability	1		372	vigor	3		372	industry	3		372	abscisicacid	3		372	necessity	2
					373	moister	1		373	domesticum	1		373	archive	1		373	wild	3		373	inflorescence	3		373	acetosella	3		373	oil	2
					374	monthsafterpollination	1		374	dregeana	1		374	argyrophyllum	1		374	wilsonii	3		374	initiative	3		374	action	3		374	opportunity	2
					375	morphologically	1		375	dry	1		375	art	1		375	winter	3		375	interaction	3		375	adaptation	3		375	ornamentation	2
					376	mpa	1		376	dryland	1		376	article	1		376	zenthneri	3		376	issue	3		376	aduncum	3		376	overview	2
					377	musa	1		377	dryweight	1		377	asian	1		377	abnormality	2		377	kunming	3		377	africa	3		377	paeonia	2
					378	nigra	1		378	duchess	1		378	assay	1		378	action	2		378	labor	3		378	airtight	3		378	palm	2
					379	nigrum	1		379	duplication	1		379	astringency	1		379	advantage	2		379	latifolia	3		379	america	3		379	paphiopedilum	2
					380	nitrogen	1		380	e.g	1		380	atlantic	1		380	air	2		380	leaf	3		380	anacardium	3		380	peroxidation	2
					381	nut	1		381	ecotype	1		381	attenuatum	1		381	alternative	2		381	leave	3		381	arka	3		381	philippocoburgii	2
					382	oak	1		382	effectiveness	1		382	attribute	1		382	amenability	2		382	light	3		382	art	3		382	pistacia	2
					383	onion	1		383	efficiency	1		383	australian	1		383	anabiosis	2		383	lilium	3		383	bag	3		383	plantation	2
					384	onset	1		384	efflux	1		384	autumn	1		384	aos	2		384	limau	3		384	bean	3		384	plasmolysis	2
					385	oxidase	1		385	element	1		385	bead	1		385	arenicola	2		385	longifolia	3		385	bioreactor	3		385	plum	2
					386	oxidoreductase	1		386	embelia	1		386	bed	1		386	ars	2		386	madu	3		386	book	3		386	pod	2
					387	p.ginseng	1		387	emphasis	1		387	behavior	1		387	aspidosperma	2		387	majority	3		387	brevifolia	3		387	polyamine	2
					388	pathway	1		388	encapsulation	1		388	benchtop	1		388	australasica	2		388	manner	3		388	butia	3		388	pool	2
					389	pattern	1		389	enclosure	1		389	benefit	1		389	availability	2		389	mart	3		389	carica	3		389	precooling	2
					390	paw	1		390	equilibrium	1		390	berlin	1		390	bead	2		390	maturation	3		390	catalase	3		390	pressure	2
					391	peak	1		391	erecta	1		391	bingo	1		391	beginning	2		391	maturity	3		391	catuai	3		391	pretreatment	2
					392	pepper	1		392	eucalyptus	1		392	biodiversity	1		392	behavior	2		392	maximum	3		392	cavaleriei	3		392	processing	2
					393	permeation	1		393	evidence	1		393	biosystematic	1		393	bfc	2		393	mechanism	3		393	cearensis	3		393	project	2
					394	peroxidase	1		394	eximia	1		394	blastomere	1		394	biosynthesis	2		394	medica	3		394	cent	3		394	proliferation	2
					395	phase	1		395	exotherm	1		395	blossoming	1		395	brassia	2		395	melatonin	3		395	cepula	3		395	propagule	2
					396	phoenix	1		396	explanation	1		396	blume	1		396	breeding	2		396	methods	3		396	cip	3		396	protocorm	2
					397	phytolacca	1		397	explant	1		397	boiss	1		397	calciumnitrate	2		397	ministry	3		397	clone	3		397	qtls	2
					398	pine	1		398	export	1		398	bowl	1		398	camarosa	2		398	modification	3		398	colla	3		398	quantitativetraitloci	2
					399	piper	1		399	factor	1		399	box	1		399	canary	2		399	myrtifolia	3		399	communis	3		399	quantity	2
					400	pmol	1		400	faginea	1		400	brassica	1		400	carbohydrate	2		400	nadcc	3		400	concern	3		400	ratio	2
					401	pollination	1		401	fasciata	1		401	brassicaceae	1		401	care	2		401	nature	3		401	constraint	3		401	recalcitrant	2
					402	polyphenoloxidase	1		402	fashion	1		402	breadth	1		402	carica	2		402	necessity	3		402	contamination	3		402	recutita	2
					403	possibility	1		403	feasibility	1		403	calculation	1		403	carob	2		403	network	3		403	correlation	3		403	report	2
					404	potassiumnitrate	1		404	feature	1		404	california	1		404	chalcid	2		404	nitrogen	3		404	costulata	3		404	reproduction	2
					405	potential	1		405	fertilization	1		405	calorimetry	1		405	challenge	2		405	obliquum	3		405	creation	3		405	requirement	2
					406	pregrowth	1		406	fiery	1		406	camellia	1		406	cherimola	2		406	oil	3		406	decline	3		406	resistance	2
					407	probit	1		407	filter	1		407	capreola	1		407	cherry	2		407	optimization	3		407	degradation	3		407	reticulate	2
					408	process	1		408	flat	1		408	carica	1		408	chip	2		408	origin	3		408	delicata	3		408	rhythm	2
					409	product	1		409	florida	1		409	carya	1		409	chloride	2		409	palcms	3		409	design	3		409	ril	2
					410	project	1		410	flower	1		410	cash	1		410	circumstance	2		410	papaya	3		410	deterioration	3		410	rootstock	2
					411	property	1		411	forestry	1		411	castanea	1		411	cistaceae	2		411	performance	3		411	difficulty	3		411	sativa	2
					412	proportion	1		412	fort	1		412	cav	1		412	cocoa	2		412	physiology	3		412	drug	3		412	sciences	2
					413	protection	1		413	fourcade	1		413	ceas	1		413	collecting	2		413	plantvitrificationsolution	3		413	dryweight	3		413	scientist	2
					414	quality	1		414	freeze	1		414	cedrela	1		414	combination	2		414	plot	3		414	dyckia	3		414	season	2
					415	question	1		415	functioning	1		415	century	1		415	compound	2		415	polyandra	3		415	east	3		415	shrub	2
					416	rapeseed	1		416	gametophyte	1		416	cereal	1		416	cordia	2		416	poplar	3		416	effort	3		416	silica	2
					417	rapid	1		417	garcinia	1		417	challenge	1		417	count	2		417	pre	3		417	embryonicaxis	3		417	site	2
					418	reactivity	1		418	garlic	1		418	characteristic	1		418	cours	2		418	property	3		418	extent	3		418	source	2
					419	recalcitrant	1		419	genepool	1		419	chemical	1		419	creation	2		419	prunus	3		419	feature	3		419	sowing	2
					420	rehydration	1		420	generation	1		420	chestnut	1		420	crinita	2		420	radicle	3		420	food	3		420	spectrum	2
					421	remainder	1		421	genus	1		421	chev	1		421	criterion	2		421	reactiveoxygenspecie	3		421	formosana	3		421	spore	2
					422	removal	1		422	gibberellicacid	1		422	chinese	1		422	cryobiology	2		422	red	3		422	fraxinifolia	3		422	staining	2
					423	rise	1		423	ginger	1		423	chromosome	1		423	cultivation	2		423	regrowth	3		423	freezethawingcycleingcycle	3		423	status	2
					424	sativa	1		424	glauca	1		424	clarification	1		424	cumbrae	2		424	rehydration	3		424	gel	3		424	stem	2
					425	scanning	1		425	golgi	1		425	cleavage	1		425	cycle	2		425	representation	3		425	gemmae	3		425	stratification	2
					426	set	1		426	grafting	1		426	collecting	1		426	danyang	2		426	respiration	3		426	genetic	3		426	strega	2
					427	seville	1		427	gratissimum	1		427	colorado	1		427	database	2		427	ribes	3		427	genotype	3		427	substance	2
					428	sinensis	1		428	gymnosperm	1		428	colurna	1		428	decarboxylase	2		428	safety	3		428	ghats	3		428	support	2
					429	situ	1		429	habitat	1		429	community	1		429	delay	2		429	salt	3		429	goal	3		429	sustainability	2
					430	sorbitol	1		430	half	1		430	complex	1		430	dendrobium	2		430	season	3		430	habenaria	3		430	task	2
					431	speed	1		431	halt	1		431	concept	1		431	densiflorum	2		431	sequence	3		431	hispidinervum	3		431	thickness	2
					432	stage	1		432	hardwood	1		432	consultancy	1		432	deviation	2		432	serk	3		432	house	3		432	tolerance	2
					433	steud	1		433	helianthemum	1		433	contribution	1		433	diameter	2		433	serratifolius	3		433	hybridization	3		433	transplantation	2
					434	strobus	1		434	hemidesmus	1		434	conversion	1		434	dichogamy	2		434	shootlength	3		434	hydration	3		434	ultralowtemperature	2
					435	sylvestris	1		435	homepage	1		435	core	1		435	difficulty	2		435	sinensis	3		435	implementation	3		435	ultrastructure	2
					436	thunbergii	1		436	hyphaene	1		436	correction	1		436	discovery	2		436	site	3		436	indicator	3		436	variation	2
					437	tip	1		437	hypocotyl	1		437	council	1		437	dispersal	2		437	spruce	3		437	interval	3		437	vigour	2
					438	tolerance	1		438	ice	1		438	country	1		438	distribution	2		438	starch	3		438	invivo	3		438	vir	2
					439	transfer	1		439	image	1		439	criterion	1		439	diuris	2		439	strip	3		439	iran	3		439	vitality	2
					440	tree	1		440	importance	1		440	cross	1		440	drawback	2		440	structure	3		440	issr	3		440	volatile	2
					441	triticum	1		441	indica	1		441	crosse	1		441	drupe	2		441	suber	3		441	kinetic	3		441	vriesea	2
					442	trotter	1		442	indicator	1		442	cryobionomics	1		442	dum	2		442	success	3		442	lima	3		442	weight	2
					443	utah	1		443	indicus	1		443	cryoconservation	1		443	efficiency	2		443	surface	3		443	list	3		443	width	2
					444	utilization	1		444	individual	1		444	cryogenic	1		444	elm	2		444	suspension	3		444	malvaceae	3		444	woody	2
					445	vapour	1		445	industry	1		445	cryopreservtion	1		445	elongation	2		445	tall	3		445	mechanism	3		445	word	2
					446	vickery	1		446	infonet	1		446	cryotube	1		446	embryogenesis	2		446	tea	3		446	meristem	3		446	zealand	2
					447	vigor	1		447	integrity	1		447	cryovial	1		447	embryonicaxis	2		447	tip	3		447	mesotesta	3		447	zone	2
					448	vigour	1		448	ireland	1		448	cultivars	1		448	encapsulationdehydration	2		448	treaty	3		448	micropropagule	3		448	a.m	1
					449	vona	1		449	ishs	1		449	cycadales	1		449	engelmann	2		449	tropic	3		449	morphology	3		449	academy	1
					450	washing	1		450	isozyme	1		450	cycadifolius	1		450	equilibration	2		450	usda	3		450	nitrogen	3		450	accumulation	1
					451	waterbath	1		451	ist	1		451	cycle	1		451	erosion	2		451	vitrificationsolution	3		451	opportunity	3		451	acetaldehyde	1
					452	western	1		452	jackfruit	1		452	cypsela	1		452	establishment	2		452	waterbath	3		452	optimization	3		452	acetate	1
					453	wetter	1		453	klux	1		453	dabieshan	1		453	ethyleneglycol	2		453	western	3		453	organogenesis	3		453	acid	1
					454	wheat	1		454	knight	1		454	danger	1		454	eucalyptus	2		454	abscisicacid	2		454	ornata	3		454	acidity	1
					455	yield	1		455	lack	1		455	darkness	1		455	excision	2		455	access	2		455	pattern	3		455	acquisition	1
					456	zucc	1		456	landsberg	1		456	death	1		456	extent	2		456	achievement	2		456	plantplanthormone	3		456	activation	1
									457	landscaping	1		457	decision	1		457	fan	2		457	age	2		457	processing	3		457	active	1
									458	lansium	1		458	decline	1		458	flava	2		458	ageing	2		458	product	3		458	adoption	1
									459	leaf	1		459	decrease	1		459	flaviflorus	2		459	amazon	2		459	progress	3		459	afghanistan	1
									460	lebed	1		460	definition	1		460	florence	2		460	america	2		460	proliferation	3		460	aflp	1
									461	life	1		461	dehydrin	1		461	forage	2		461	antioxidant	2		461	pyrus	3		461	agent	1
									462	lignin	1		462	description	1		462	form	2		462	arecaceae	2		462	qiui	3		462	ages	1
									463	liquidmedium	1		463	design	1		463	fraction	2		463	artichoke	2		463	radiata	3		463	aging	1
									464	list	1		464	determination	1		464	freeze	2		464	article	2		464	reason	3		464	agricultural	1
									465	literature	1		465	device	1		465	genera	2		465	asian	2		465	recalcitrant	3		465	ainur	1
									466	locality	1		466	diameter	1		466	genetic	2		466	attempt	2		466	red	3		466	airflow	1
									467	lycopersicon	1		467	dimethylsulfoxide	1		467	genus	2		467	aurora	2		467	refrigeration	3		467	alcohol	1
									468	magnesium	1		468	diospyros	1		468	glabra	2		468	availability	2		468	rehydration	3		468	algorithms	1
									469	magnifica	1		469	direction	1		469	glucose	2		469	base	2		469	researcher	3		469	allerton	1
									470	mangostana	1		470	disadvantage	1		470	glutinosa	2		470	bean	2		470	resources	3		470	alteration	1
									471	mannitol	1		471	disease	1		471	gounelli	2		471	bgd	2		471	respect	3		471	amarelo	1
									472	mariana	1		472	distance	1		472	halimium	2		472	biome	2		472	rhodocheila	3		472	amenability	1
									473	marina	1		473	draft	1		473	hanceana	2		473	bletilla	2		473	sahan	3		473	america	1
									474	marker	1		474	dregeana	1		474	hazard	2		474	bod	2		474	seeds	3		474	amount	1
									475	market	1		475	drier	1		475	helianthemum	2		475	boricacid	2		475	set	3		475	andreevskaya	1
									476	mascarene	1		476	dyerianus	1		476	history	2		476	bra	2		476	setting	3		476	annunziata	1
									477	mass	1		477	eas	1		477	huegelii	2		477	brazilian	2		477	size	3		477	apocynaceae	1
									478	matsudana	1		478	effort	1		478	humidification	2		478	brazilwood	2		478	southern	3		478	applicability	1
									479	maturation	1		479	embryonicaxis	1		479	ice	2		479	break	2		479	speciosa	3		479	applied	1
									480	maturity	1		480	emphasis	1		480	implementation	2		480	breeding	2		480	spruce	3		480	arecaceae	1
									481	mauritius	1		481	endosperm	1		481	incubator	2		481	burst	2		481	ssp	3		481	artificial	1
									482	mechanism	1		482	engelmannii	1		482	indicator	2		482	cabinet	2		482	standard	3		482	asia	1
									483	medemia	1		483	entity	1		483	infestation	2		483	cameroon	2		483	subculture	3		483	atikeeva	1
									484	metabolic	1		484	enzyme	1		484	influence	2		484	camphor	2		484	subspecie	3		484	atlantic	1
									485	microbiotic	1		485	equilibration	1		485	inhibitor	2		485	caprea	2		485	substance	3		485	attention	1
									486	microplantlet	1		486	equipment	1		486	inodora	2		486	caserk	2		486	subzero	3		486	aucuparia	1
									487	microtuber	1		487	error	1		487	institute	2		487	castor	2		487	sulphuricacid	3		487	aureus	1
									488	mill	1		488	eucalyptus	1		488	institution	2		488	cerrado	2		488	taxon	3		488	australia	1
									489	mitochondria	1		489	evidence	1		489	interpopulation	2		489	chlorine	2		489	tbar	3		489	authors	1
									490	mixture	1		490	evolution	1		490	investigation	2		490	choice	2		490	temperate	3		490	average	1
									491	modification	1		491	examination	1		491	invivo	2		491	cineole	2		491	testing	3		491	barbotage	1
									492	monocot	1		492	excellence	1		492	ipk	2		492	climate	2		492	tobacco	3		492	basin	1
									493	murashige	1		493	excess	1		493	iran	2		493	coconut	2		493	topic	3		493	bear	1
									494	musa	1		494	experience	1		494	ishikawa	2		494	coffea	2		494	united	3		494	bedrock	1
									495	ncgr	1		495	extent	1		495	islands	2		495	collaboration	2		495	velvick	3		495	benzenetriol	1
									496	network	1		496	extinction	1		496	isolation	2		496	colubrina	2		496	vermelho	3		496	biochemistry	1
									497	nitrogen	1		497	extrapolation	1		497	jacq	2		497	composition	2		497	window	3		497	biomedicine	1
									498	nssl	1		498	fall	1		498	jamacaru	2		498	conoideus	2		498	woody	3		498	bloom	1
									499	nucleoskeleton	1		499	faostat	1		499	jamaicensis	2		499	contaminant	2		499	absence	2		499	bluff	1
									500	nutt	1		500	farmer	1		500	jaquelyn	2		500	contribution	2		500	acacia	2		500	botanical	1
									501	ocimum	1		501	feasibility	1		501	jiajieyou	2		501	convention	2		501	access	2		501	botany	1
									502	onion	1		502	ferguson	1		502	lam	2		502	conversion	2		502	accumulation	2		502	branch	1
									503	orange	1		503	fidelity	1		503	laminaria	2		503	coranica	2		503	aflp	2		503	brazil	1
									504	orchard	1		504	figure	1		504	langis	2		504	crd	2		504	agroecosystem	2		504	breeder	1
									505	organelle	1		505	fisch	1		505	lauraceae	2		505	crosse	2		505	agronomy	2		505	brix	1
									506	organisation	1		506	fischeri	1		506	laxiflora	2		506	cryobank	2		506	alahsa	2		506	bromeliad	1
									507	organogenesis	1		507	flash	1		507	leachate	2		507	cryoprotection	2		507	alginate	2		507	bto	1
									508	origin	1		508	flow	1		508	length	2		508	cryovial	2		508	altitude	2		508	budwood	1
									509	orthodox	1		509	flowcytometry	1		509	life	2		509	cut	2		509	aluminum	2		509	bureya	1
									510	osbeckiifolius	1		510	fluctuation	1		510	limitation	2		510	cymbidium	2		510	amarelo	2		510	butia	1
									511	osmoconditioning	1		511	form	1		511	liverwort	2		511	davidi	2		511	ammoniumnitrate	2		511	buyratau	1
									512	package	1		512	formation	1		512	lumia	2		512	daysafterpollination	2		512	ananas	2		512	callus	1
									513	pacwest	1		513	fourth	1		513	macrophylla	2		513	deforestation	2		513	andc	2		513	calorimetry	1
									514	palcms	1		514	fraction	1		514	macrosepala	2		514	dependence	2		514	andcornus	2		514	candidate	1
									515	palm	1		515	frequency	1		515	mannitol	2		515	descriptor	2		515	annona	2		515	capote	1
									516	paniculata	1		516	fructose	1		516	means	2		516	dichloromethane	2		516	ant	2		516	carbon	1
									517	parallel	1		517	fruits	1		517	mechanism	2		517	differentialscanningcalorimetry	2		517	anthesis	2		517	carbonyls	1
									518	passport	1		518	funding	1		518	medicine	2		518	difficulty	2		518	apple	2		518	carolinas	1
									519	patulus	1		519	furfuracea	1		519	mediterranean	2		519	direction	2		519	applicability	2		519	carthamus	1
									520	pear	1		520	fuyang	1		520	mini	2		520	disaster	2		520	argentina	2		520	cassava	1
									521	pepper	1		521	galeatum	1		521	minimum	2		521	documentation	2		521	array	2		521	catalase	1
									522	percent	1		522	gametophyte	1		522	minor	2		522	dose	2		522	ars	2		522	catucai	1
									523	performance	1		523	genera	1		523	mint	2		523	douglas	2		523	asc	2		523	cda	1
									524	petersiana	1		524	generation	1		524	misidentification	2		524	dropletvitrification	2		524	asia	2		524	cedrela	1
									525	phenology	1		525	genus	1		525	mobilization	2		525	dryweight	2		525	attention	2		525	center	1
									526	photosyntheticallyactiveradiation	1		526	germ	1		526	mokpo	2		526	eastern	2		526	aurantiifolia	2		526	central	1
									527	pine	1		527	germany	1		527	mollissima	2		527	element	2		527	automation	2		527	centre	1
									528	pinea	1		528	germoplasm	1		528	moss	2		528	embryogenesis	2		528	average	2		528	cereal	1
									529	plantgeneticresource	1		529	germplasma	1		529	mume	2		529	embryogeniccallus	2		529	balance	2		529	chain	1
									530	plasma	1		530	glabra	1		530	murashige	2		530	emphasis	2		530	balbisiana	2		530	chance	1
									531	polyneura	1		531	glass	1		531	nimmoniana	2		531	encapsulationvitrification	2		531	basal	2		531	chao	1
									532	pool	1		532	global	1		532	niten	2		532	equipment	2		532	base	2		532	character	1
									533	population	1		533	grain	1		533	nuts	2		533	erosion	2		533	bead	2		533	characterization	1
									534	possibility	1		534	grandi	1		534	octophylla	2		534	est	2		534	benefit	2		534	chemical	1
									535	precatorius	1		535	greenhouse	1		535	omorika	2		535	europe	2		535	bletia	2		535	chemistry	1
									536	princess	1		536	griffith	1		536	orientalis	2		536	european	2		536	botanical	2		536	china	1
									537	principal	1		537	gruel	1		537	ornamental	2		537	evidence	2		537	breeder	2		537	choice	1
									538	principle	1		538	gymnospermae	1		538	pan	2		538	examination	2		538	bromeliaceae	2		538	chromosome	1
									539	product	1		539	habitat	1		539	paradisi	2		539	extract	2		539	bromeliad	2		539	church	1
									540	progeny	1		540	harvest	1		540	parana	2		540	extraction	2		540	cabinet	2		540	cliff	1
									541	promise	1		541	harvesting	1		541	passiflora	2		541	fao	2		541	calciumchloride	2		541	coconut	1
									542	property	1		542	haworthia	1		542	pcr	2		542	feature	2		542	callus	2		542	codex	1
									543	proportion	1		543	heat	1		543	pedicellatum	2		543	fertilization	2		543	capability	2		543	coelogyne	1
									544	prospect	1		544	heidelberg	1		544	pendula	2		544	finding	2		544	category	2		544	commentary	1
									545	protector	1		545	height	1		545	peony	2		545	finlaysonianum	2		545	catual	2		545	commodity	1
									546	protein	1		546	helianthus	1		546	peroxidase	2		546	fir	2		546	cavalcanti	2		546	communis	1
									547	protocol	1		547	heterophylla	1		547	peroxidation	2		547	flaviflorus	2		547	centre	2		547	comparison	1
									548	pwf	1		548	home	1		548	peroxide	2		548	flora	2		548	century	2		548	competence	1
									549	qenus	1		549	horticulture	1		549	phoenix	2		549	flow	2		549	characterization	2		549	completelyrandomizeddesign	1
									550	quantity	1		550	hrs	1		550	physiology	2		550	foil	2		550	choice	2		550	complexity	1
									551	quercus	1		551	huazhong	1		551	picea	2		551	fortunella	2		551	climatechange	2		551	concept	1
									552	quest	1		552	hubei	1		552	pilosocereus	2		552	fragment	2		552	coconut	2		552	conditions	1
									553	rain	1		553	humidity	1		553	pimpinella	2		553	fragmentation	2		553	communication	2		553	condolleanum	1
									554	rauvolfia	1		554	hybridization	1		554	pink	2		554	freeze	2		554	community	2		554	confine	1
									555	reason	1		555	icsi	1		555	plantvitrificationsolution	2		555	frequency	2		555	completelyrandomizeddesign	2		555	confocallaserscanningmicroscopy	1
									556	recalcitrance	1		556	identification	1		556	polyamine	2		556	freshweight	2		556	component	2		556	constraint	1
									557	red	1		557	iii	1		557	pool	2		557	gardens	2		557	context	2		557	consumption	1
									558	refinement	1		558	ilex	1		558	potassiumnitrate	2		558	gcms	2		558	conversion	2		558	container	1
									559	regard	1		559	illinoinensis	1		559	principle	2		559	genepool	2		559	cooling	2		559	context	1
									560	relationship	1		560	illumination	1		560	pritchard	2		560	genera	2		560	corm	2		560	conversion	1
									561	remainder	1		561	image	1		561	processing	2		561	genetic	2		561	crataeva	2		561	core	1
									562	removal	1		562	immunoassay	1		562	protection	2		562	gentianaceae	2		562	criterion	2		562	cover	1
									563	repens	1		563	impact	1		563	prothalia	2		563	ghats	2		563	crossing	2		563	crack	1
									564	report	1		564	incorporation	1		564	pterostylis	2		564	globe	2		564	cryobanking	2		564	criterion	1
									565	representative	1		565	increase	1		565	pulp	2		565	goeringii	2		565	cryobanks	2		565	crossing	1
									566	request	1		566	independent	1		566	purk	2		566	green	2		566	cryobiotechnology	2		566	cryobiotechnology	1
									567	restrictionfragmentlengthpolymorphism	1		567	inhibitory	1		567	pyrifollum	2		567	greenhouse	2		567	cryogenic	2		567	cryoconservation	1
									568	reticulum	1		568	injection	1		568	qld	2		568	gummosa	2		568	cryoplate	2		568	cryoprotection	1
									569	rewarming	1		569	injury	1		569	rain	2		569	handling	2		569	curcas	2		569	cryostate	1
									570	rna	1		570	ins	1		570	red	2		570	harvest	2		570	cut	2		570	cryotube	1
									571	rootstock	1		571	integrity	1		571	relative	2		571	harvesting	2		571	d.b	2		571	cutting	1
									572	safety	1		572	inter	1		572	release	2		572	hayata	2		572	data	2		572	cvs	1
									573	salisb	1		573	interpretation	1		573	repository	2		573	history	2		573	daysafterpollination	2		573	cwr	1
									574	salix	1		574	interval	1		574	reproduction	2		574	hybridization	2		574	dehydro	2		574	dam	1
									575	screen	1		575	introduction	1		575	researcher	2		575	iii	2		575	deltoide	2		575	danger	1
									576	security	1		576	investigator	1		576	resistance	2		576	iita	2		576	dendrobium	2		576	daysafterpollination	1
									577	series	1		577	invitrofertilization	1		577	respect	2		577	imbibition	2		577	depletion	2		577	death	1
									578	sieversii	1		578	invivo	1		578	rise	2		578	impetiginosus	2		578	depth	2		578	defense	1
									579	sign	1		579	involvement	1		579	river	2		579	incubation	2		579	description	2		579	definition	1
									580	significance	1		580	iona	1		580	sanguinea	2		580	indica	2		580	desert	2		580	deforestation	1
									581	site	1		581	ird	1		581	sativa	2		581	institution	2		581	destruction	2		581	degradation	1
									582	situation	1		582	isozyme	1		582	seawater	2		582	integrity	2		582	detail	2		582	delay	1
									583	size	1		583	issue	1		583	sena	2		583	interval	2		583	devitalisation	2		583	delivery	1
									584	skoog	1		584	j.f	1		584	setting	2		584	intraspecific	2		584	diameter	2		584	depression	1
									585	space	1		585	jiangsu	1		585	setup	2		585	irradiation	2		585	dimethylsulfoxide	2		585	design	1
									586	span	1		586	kaki	1		586	shootlength	2		586	ishs	2		586	dispersal	2		586	designation	1
									587	speed	1		587	karimunda	1		587	skoog	2		587	islands	2		587	dot	2		587	destruction	1
									588	stabilisation	1		588	karst	1		588	smithii	2		588	italy	2		588	droplet	2		588	detection	1
									589	stand	1		589	kazakhstan	1		589	solo	2		589	jambhiri	2		589	dropletvitrification	2		589	determination	1
									590	starting	1		590	keeping	1		590	sorbitol	2		590	japonica	2		590	dryer	2		590	differentiation	1
									591	stock	1		591	kernel	1		591	speed	2		591	kings	2		591	drying	2		591	difficulty	1
									592	storability	1		592	kinetic	1		592	spermidine	2		592	kiwi	2		592	drymatter	2		592	disadvantage	1
									593	stress	1		593	knop	1		593	squamosa	2		593	liangyejinxin	2		593	duarte	2		593	disaster	1
									594	structure	1		594	koch	1		594	steponkus	2		594	limetta	2		594	dumosa	2		594	disc	1
									595	subzero	1		595	kottanadan	1		595	sugar	2		595	limon	2		595	ear	2		595	discovery	1
									596	sucrose	1		596	kuntze	1		596	sugarcane	2		596	lincang	2		596	earth	2		596	discriminant	1
									597	sugar	1		597	lab	1		597	sulphuricacid	2		597	linnean	2		597	editing	2		597	disease	1
									598	support	1		598	lack	1		598	tarminiana	2		598	liquid	2		598	elaeis	2		598	dish	1
									599	susceptibility	1		599	laevis	1		599	tbrs	2		599	literature	2		599	electrolyteleakage	2		599	disintegration	1
									600	suspension	1		600	land	1		600	thelymitra	2		600	livistona	2		600	electron	2		600	distance	1
									601	sylvestris	1		601	langkat	1		601	thomas	2		601	lycopersicum	2		601	embryogenesis	2		601	division	1
									602	synonyms	1		602	law	1		602	totipotency	2		602	m.c	2		602	embryogeniccallus	2		602	documentation	1
									603	synthesis	1		603	leakage	1		603	touchell	2		603	macrantha	2		603	engineering	2		603	doe	1
									604	target	1		604	liang	1		604	tuberaria	2		604	macrorhizon	2		604	environmentalcondition	2		604	dormant	1
									605	taxonomie	1		605	light	1		605	umbraculifera	2		605	manilkara	2		605	exchange	2		605	dresden	1
									606	temperate	1		606	limau	1		606	understanding	2		606	martinez	2		606	exine	2		606	drug	1
									607	tender	1		607	limitation	1		607	united	2		607	mediterranean	2		607	expense	2		607	dryweight	1
									608	tetrazolium	1		608	liquidmedium	1		608	utilization	2		608	melocactus	2		608	experience	2		608	dye	1
									609	thaliana	1		609	living	1		609	variety	2		609	methodology	2		609	failure	2		609	earth	1
									610	thawing	1		610	macronutrient	1		610	vasconcella	2		610	mgt	2		610	federal	2		610	eastern	1
									611	thebaica	1		611	madhuca	1		611	villa	2		611	micranthocereus	2		611	fidelity	2		611	ecology	1
									612	threat	1		612	madurensis	1		612	volkameriana	2		612	mineral	2		612	floriculture	2		612	edge	1
									613	topic	1		613	mahua	1		613	wall	2		613	mint	2		613	folk	2		613	edp	1
									614	towel	1		614	malus	1		614	woody	2		614	mission	2		614	fraction	2		614	effectiveness	1
									615	towill	1		615	manner	1		615	wrl	2		615	moroderi	2		615	gagea	2		615	embryogenesis	1
									616	transfer	1		616	maple	1		616	xishuangbanna	2		616	mpdt	2		616	gamma	2		616	embryogeniccallus	1
									617	transition	1		617	marker	1		617	yapa	2		617	multiplication	2		617	garden	2		617	emphasis	1
									618	trial	1		618	marshall	1		618	yield	2		618	ncgr	2		618	garlic	2		618	endeavor	1
									619	trifoliate	1		619	maturity	1		619	absence	1		619	ncgrp	2		619	glabra	2		619	engineering	1
									620	triphenol	1		620	maximum	1		620	acclimation	1		620	north	2		620	global	2		620	environmentalcondition	1
									621	tropic	1		621	means	1		621	acclimatization	1		621	nut	2		621	grower	2		621	epin	1
									622	tube	1		622	media	1		622	accordance	1		622	object	2		622	guineensis	2		622	equipment	1
									623	tylophora	1		623	mediterranean	1		623	acerifolia	1		623	occurrence	2		623	half	2		623	erosion	1
									624	u.s	1		624	methodology	1		624	acid	1		624	oceania	2		624	hand	2		624	error	1
									625	ulmus	1		625	microcutting	1		625	acquiescent	1		625	odorifera	2		625	harvest	2		625	essr	1
									626	ultralowtemperature	1		626	micropropagation	1		626	adaptability	1		626	operating	2		626	harvesting	2		626	ethanol	1
									627	understanding	1		627	microscopy	1		627	adaptation	1		627	orchard	2		627	heat	2		627	ethyl	1
									628	unit	1		628	microtuberization	1		628	adaption	1		628	organization	2		628	herbaria	2		628	ethyleneglycol	1
									629	united	1		629	millennium	1		629	adenosylaminoacid	1		629	ornamental	2		629	hibiscus	2		629	etymology	1
									630	variant	1		630	mineral	1		630	adoption	1		630	oven	2		630	hippocastanum	2		630	evaluation	1
									631	vial	1		631	minimum	1		631	adsorption	1		631	overview	2		631	history	2		631	event	1
									632	vulgaris	1		632	mirror	1		632	afforestation	1		632	panax	2		632	hood	2		632	evergreen	1
									633	wasabia	1		633	mode	1		633	age	1		633	park	2		633	host	2		633	evidence	1
									634	washing	1		634	morphology	1		634	agg	1		634	pau	2		634	human	2		634	excelsa	1
									635	wassilewskija	1		635	morus	1		635	agricultural	1		635	pem	2		635	humile	2		635	exotica	1
									636	wealth	1		636	mountains	1		636	agriculture	1		636	percent	2		636	humilis	2		636	experiments	1
									637	web	1		637	mullesua	1		637	agronomico	1		637	phase	2		637	hydrocharitaceae	2		637	expertise	1
									638	website	1		638	murashige	1		638	alder	1		638	phytochemical	2		638	iac	2		638	express	1
									639	western	1		639	nanchang	1		639	alexander	1		639	plan	2		639	incubation	2		639	extract	1
									640	white	1		640	natalensis	1		640	alexandrae	1		640	planting	2		640	inflorescence	2		640	failure	1
									641	wild	1		641	nature	1		641	alginatebead	1		641	plumule	2		641	initiation	2		641	family	1
									642	willow	1		642	ncgrp	1		642	almeriense	1		642	policy	2		642	inp	2		642	farmer	1
									643	withdrawal	1		643	nonfrozen	1		643	alnus	1		643	polyanthus	2		643	instituto	2		643	farming	1
									644	withstood	1		644	northwest	1		644	alteration	1		644	polymorphism	2		644	internode	2		644	fattyacid	1
									645	www.arsgrin.gov	1		645	norway	1		645	altitude	1		645	pomelo	2		645	introduction	2		645	fda	1
									646	yabukita	1		646	novelty	1		646	amaranthaceae	1		646	pool	2		646	investigation	2		646	fen	1
									647	york	1		647	nut	1		647	amaryllidaceae	1		647	populus	2		647	isotherm	2		647	feng	1
													648	occurrence	1		648	ames	1		648	potassium	2		648	iucn	2		648	fertilization	1
													649	oleifera	1		649	aminoacid	1		649	potato	2		649	jacq	2		649	fiber	1
													650	operator	1		650	aminoaciddecarboxylase	1		650	precursor	2		650	japan	2		650	fimbriata	1
													651	optimisation	1		651	anadenanthera	1		651	principle	2		651	javanicum	2		651	finding	1
													652	orchard	1		652	anatomically	1		652	proembryos	2		652	jonesii	2		652	fire	1
													653	organ	1		653	andana	1		653	propagule	2		653	landscaping	2		653	flood	1
													654	organization	1		654	andr	1		654	proportion	2		654	latitude	2		654	flooding	1
													655	oscillation	1		655	angiosperm	1		655	puer	2		655	leaf	2		655	fluorochromaticreaction	1
													656	outcome	1		656	anonas	1		656	pulcherrima	2		656	leave	2		656	focus	1
													657	overview	1		657	antioxidantenzyme	1		657	pycnanthemum	2		657	lime	2		657	folklore	1
													658	panniyoor	1		658	appeninum	1		658	recommendation	2		658	limitation	2		658	forester	1
													659	parent	1		659	arachis	1		659	regard	2		659	lipid	2		659	foundation	1
													660	participant	1		660	arbor	1		660	regenerant	2		660	literature	2		660	fraction	1
													661	percent	1		661	arborea	1		661	regulator	2		661	location	2		661	frantoio	1
													662	performance	1		662	archontophoenix	1		662	reintroduction	2		662	lucia	2		662	fruits	1
													663	perspective	1		663	arecaceae	1		663	relevance	2		663	lycopene	2		663	fruticultura	1
													664	phosphoricacid	1		664	armeniaca	1		664	removal	2		664	macro	2		664	function	1
													665	phylogeny	1		665	ash	1		665	report	2		665	magarach	2		665	fund	1
													666	physiology	1		666	asphyxiation	1		666	representative	2		666	maize	2		666	funding	1
													667	plantago	1		667	associate	1		667	researcher	2		667	malaysian	2		667	gaurav	1
													668	planthormone	1		668	asteraceae	1		668	restoration	2		668	malvella	2		668	gcms	1
													669	planttissue	1		669	astragalus	1		669	retention	2		669	manager	2		669	gemmae	1
													670	poland	1		670	atemoya	1		670	retrieval	2		670	mata	2		670	genetic	1
													671	policy	1		671	atriplicifolium	1		671	rubra	2		671	matrix	2		671	genetics	1
													672	polymorphism	1		672	attainment	1		672	scenario	2		672	matter	2		672	germany	1
													673	pool	1		673	attempt	1		673	schltr	2		673	measurement	2		673	germinationpercentage	1
													674	post	1		674	august	1		674	screenhouse	2		674	metal	2		674	germinationspeedindex	1
													675	pot	1		675	avium	1		675	significance	2		675	microscope	2		675	gln	1
													676	practice	1		676	avoidance	1		676	siirt	2		676	microscopy	2		676	global	1
													677	pre	1		677	awareness	1		677	somaticembryos	2		677	microwave	2		677	glu	1
													678	precooling	1		678	azadirachta	1		678	sorption	2		678	middle	2		678	glutathione	1
													679	preparation	1		679	bag	1		679	south	2		679	mineral	2		679	glutathioneperoxidase	1
													680	prestorage	1		680	bajaj	1		680	southeast	2		680	miniaturization	2		680	glycine	1
													681	priority	1		681	baker	1		681	space	2		681	modification	2		681	glycolysis	1
													682	processing	1		682	baladi	1		682	spathulata	2		682	mount	2		682	glycyrrhiza	1
													683	profile	1		683	barrier	1		683	specimen	2		683	mucronata	2		683	gravendeel	1
													684	promise	1		684	basal	1		684	spot	2		684	murashige	2		684	grosseto	1
													685	propagule	1		685	base	1		685	ssr	2		685	myrmecochory	2		685	guaiacolperoxidase	1
													686	proportion	1		686	bates	1		686	stainability	2		686	national	2		686	hardiness	1
													687	proposal	1		687	beauty	1		687	standard	2		687	native	2		687	harvest	1
													688	protein	1		688	beijing	1		688	stock	2		688	network	2		688	harvesting	1
													689	provider	1		689	benefit	1		689	subculture	2		689	nicotiana	2		689	health	1
													690	proximity	1		690	bermudagrass	1		690	subject	2		690	nigra	2		690	home	1
													691	pteridophyte	1		691	berry	1		691	substrate	2		691	npgs	2		691	horticulture	1
													692	publication	1		692	betula	1		692	summer	2		692	nursery	2		692	hotspot	1
													693	pumila	1		693	beverage	1		693	sunflower	2		693	nutrient	2		693	human	1
													694	quality	1		694	biology	1		694	syn	2		694	object	2		694	humate	1
													695	quercus	1		695	bioss	1		695	synseed	2		695	offshoot	2		695	hydration	1
													696	question	1		696	biota	1		696	syzygium	2		696	ofm	2		696	hydroxysafflor	1
													697	race	1		697	biotechnologist	1		697	tabebuia	2		697	ofp	2		697	hypocotyl	1
													698	ratoon	1		698	biotic	1		698	tank	2		698	organ	2		698	iac	1
													699	recommendation	1		699	birch	1		699	target	2		699	organelle	2		699	ice	1
													700	reference	1		700	blackspot	1		700	territory	2		700	organism	2		700	implication	1
													701	refrigerator	1		701	blume	1		701	testa	2		701	ornamental	2		701	impurity	1
													702	region	1		702	boiling	1		702	tetrazolium	2		702	osb	2		702	inability	1
													703	regional	1		703	bolos	1		703	thaw	2		703	osmosis	2		703	inbreeding	1
													704	regrowth	1		704	bottomland	1		704	tomato	2		704	oxygen	2		704	incubation	1
													705	rehderiana	1		705	brasiliensis	1		705	transfer	2		705	paphiopedilum	2		705	index	1
													706	rehydration	1		706	breaking	1		706	trichilia	2		706	peak	2		706	industry	1
													707	repeat	1		707	brebaker	1		707	ttc	2		707	peony	2		707	initiation	1
													708	replicate	1		708	breeder	1		708	tukey	2		708	perspective	2		708	initiative	1
													709	repository	1		709	budding	1		709	u.s	2		709	peruviana	2		709	injury	1
													710	requirement	1		710	budgeting	1		710	ultrastructure	2		710	photoperiod	2		710	insight	1
													711	retention	1		711	bulbil	1		711	unit	2		711	plantvitrificationsolution	2		711	integration	1
													712	reticulata	1		712	bum	1		712	vapour	2		712	platform	2		712	intervention	1
													713	revision	1		713	burgueana	1		713	view	2		713	plug	2		713	iran	1
													714	rewarming	1		714	bushfood	1		714	viren	2		714	pod	2		714	irap	1
													715	risk	1		715	button	1		715	vulgaris	2		715	poncirus	2		715	ishmuratova	1
													716	rock	1		716	cacao	1		716	warming	2		716	populus	2		716	isothreonicacid	1
													717	rye	1		717	calcium	1		717	wengeri	2		717	poslevoennaya	2		717	issr	1
													718	saccharinum	1		718	calciumalginatebeadbead	1		718	wildtype	2		718	ppm	2		718	issue	1
													719	safety	1		719	camera	1		719	winter	2		719	pressure	2		719	italy	1
													720	salt	1		720	canada	1		720	abnormality	1		720	productivity	2		720	ive	1
													721	salutaris	1		721	canadian	1		721	abrophyllum	1		721	project	2		721	j.j.sm	1
													722	sand	1		722	candidate	1		722	acceleration	1		722	property	2		722	juice	1
													723	sardinia	1		723	capability	1		723	acclimatisation	1		723	proportion	2		723	kew	1
													724	scanning	1		724	capensis	1		724	acclimatization	1		724	prospect	2		724	kydyrmoldina	1
													725	scarification	1		725	castanea	1		725	acetocarmine	1		725	protocol	2		725	lack	1
													726	sci	1		726	castello	1		726	acquisition	1		726	protocorm	2		726	lady	1
													727	search	1		727	category	1		727	act	1		727	purpurea	2		727	land	1
													728	season	1		728	cation	1		728	active	1		728	quantity	2		728	language	1
													729	seedbank	1		729	cav	1		729	acutissima	1		729	radicle	2		729	lanzhou	1
													730	serican	1		730	cavanillesia	1		730	adherence	1		730	raf	2		730	learning	1
													731	ses	1		731	cayenne	1		731	advocate	1		731	realization	2		731	leave	1
													732	sessile	1		732	central	1		732	aechmea	1		732	reassessment	2		732	led	1
													733	shaanxi	1		733	centre	1		733	aegle	1		733	recalcitrantseededspecie	2		733	leu	1
													734	shandong	1		734	centro	1		734	aflp	1		734	refinement	2		734	license	1
													735	shangdong	1		735	ceratonia	1		735	africa	1		735	refrigerator	2		735	licorice	1
													736	shootlength	1		736	cerens	1		736	agreement	1		736	reintroduction	2		736	light	1
													737	sieboldiana	1		737	cereus	1		737	agricultural	1		737	relevance	2		737	limit	1
													738	silica	1		738	champereia	1		738	alba	1		738	relict	2		738	lindl	1
													739	skoog	1		739	chandel	1		739	alcohol	1		739	renewal	2		739	linkage	1
													740	sodiumalginatebead	1		740	characterization	1		740	alginate	1		740	replicate	2		740	liquidmedium	1
													741	sowing	1		741	check	1		741	alginatebead	1		741	repository	2		741	list	1
													742	space	1		742	chin	1		742	alteration	1		742	resistance	2		742	livelihood	1
													743	specificity	1		743	china	1		743	aluminumfoil	1		743	ret	2		743	living	1
													744	speciman	1		744	chinensis	1		744	amaryllidaceae	1		744	reticulata	2		744	loadingsolution	1
													745	sperm	1		745	choice	1		745	ammocharis	1		745	rewarming	2		745	location	1
													746	sporophyte	1		746	chojuraku	1		746	amplexicaulis	1		746	rio	2		746	logic	1
													747	spring	1		747	chromium	1		747	anadenanthera	1		747	rod	2		747	lot	1
													748	standard	1		748	chromosome	1		748	anatomy	1		748	roll	2		748	lower	1
													749	stem	1		749	chrysanthemum	1		749	annuus	1		749	russian	2		749	lys	1
													750	step	1		750	cinereum	1		750	anther	1		750	saab	2		750	machine	1
													751	stress	1		751	cinnamomum	1		751	anthesis	1		751	salix	2		751	macronutrient	1
													752	subject	1		752	circulation	1		752	apex	1		752	sand	2		752	madagascar	1
													753	substance	1		753	citrate	1		753	apic	1		753	screen	2		753	magliano	1
													754	subtropical	1		754	clade	1		754	apple	1		754	sdm	2		754	maire	1
													755	suggestion	1		755	class	1		755	archirhodomyrtus	1		755	season	2		755	malik	1
													756	suhuiensis	1		756	classifi	1		756	archontophoenix	1		756	shootlength	2		756	malikovna	1
													757	sulfuricacid	1		757	classroom	1		757	aridity	1		757	shrub	2		757	manager	1
													758	sum	1		758	clothing	1		758	armeniaca	1		758	significance	2		758	mandioca	1
													759	summer	1		759	clove	1		759	art	1		759	silica	2		759	mankind	1
													760	synthesis	1		760	cnr	1		760	ascorbicacidontent	1		760	sinensis	2		760	manova	1
													761	tai'an	1		761	coefficient	1		761	aspect	1		761	skoog	2		761	margarita	1
													762	taxonomy	1		762	coffea	1		762	atli	1		762	slipper	2		762	massif	1
													763	tech	1		763	cold	1		763	attention	1		763	soap	2		763	mast	1
													764	tem	1		764	collaboration	1		764	attribute	1		764	sobralia	2		764	materia	1
													765	tendency	1		765	colleague	1		765	aurantifolia	1		765	solid	2		765	max	1
													766	thawing	1		766	collins	1		766	authors	1		766	somaticembryosgenesis	2		766	measurement	1
													767	thunb	1		767	colour	1		767	automation	1		767	sorbus	2		767	media	1
													768	timber	1		768	colubrina	1		768	auxin	1		768	sorption	2		768	medica	1
													769	ton	1		769	commodity	1		769	average	1		769	spanish	2		769	medical	1
													770	top	1		770	commonality	1		770	backhousia	1		770	spermidine	2		770	mediterranean	1
													771	trainer	1		771	component	1		771	baker	1		771	standardization	2		771	megagametogenesis	1
													772	transition	1		772	concinnus	1		772	baltic	1		772	suspension	2		772	megaspore	1
													773	trautv	1		773	conjunction	1		773	banding	1		773	synchronization	2		773	megasporogenesis	1
													774	trees	1		774	consequence	1		774	barhee	1		774	tabacum	2		774	membrane	1
													775	trichilia	1		775	consideration	1		775	barrier	1		775	table	2		775	meruyert	1
													776	trichostachyon	1		776	construction	1		776	basin	1		776	thai	2		776	metabolism	1
													777	understanding	1		777	consumption	1		777	beckleri	1		777	thailand	2		777	metabolomic	1
													778	usefulness	1		778	continuation	1		778	beginning	1		778	thickness	2		778	methodology	1
													779	utilization	1		779	contribution	1		779	bench	1		779	tip	2		779	microscope	1
													780	var	1		780	copaifera	1		780	berlin	1		780	tolerate	2		780	microscopy	1
													781	vegetable	1		781	correspondence	1		781	berry	1		781	trace	2		781	microtuber	1
													782	velocity	1		782	cortusifolius	1		782	bicolor	1		782	trade	2		782	mill	1
													783	versatility	1		783	cosimo	1		783	bio	1		783	trend	2		783	millennium	1
													784	viabilityand	1		784	costa	1		784	biodiverse	1		784	trifoliata	2		784	million	1
													785	viky	1		785	cote	1		785	biological	1		785	ttc	2		785	mineral	1
													786	viminalis	1		786	cotton	1		786	bioregion	1		786	turkestan	2		786	minute	1
													787	virus	1		787	cracking	1		787	bioresource	1		787	ultralowtemperature	2		787	misidentification	1
													788	visit	1		788	cropping	1		788	bioss	1		788	uniformity	2		788	mix	1
													789	voss	1		789	cryobiologist	1		789	bit	1		789	universidade	2		789	mixture	1
													790	w.b	1		790	cryogenebank	1		790	blackcurrant	1		790	urbanization	2		790	model	1
													791	wangenh	1		791	cryoletters	1		791	blatter	1		791	usda	2		791	moment	1
													792	warburgia	1		792	cryopreservability	1		792	bomeol	1		792	velutina	2		792	monoculture	1
													793	wetland	1		793	cryoprotector	1		793	books	1		793	vermiculite	2		793	monosaccharide	1
													794	wetter	1		794	cryotube	1		794	borneol	1		794	vial	2		794	months	1
													795	wild	1		795	cryptomeria	1		795	botanical	1		795	vigour	2		795	monument	1
													796	woodii	1		796	curator	1		796	brasil	1		796	vir	2		796	mountains	1
													797	workshop	1		797	curstad	1		797	breeder	1		797	vit	2		797	mpa	1
													798	wound	1		798	cut	1		798	bromeliad	1		798	vitamin	2		798	murashige	1
													799	wuhan	1		799	cytotype	1		799	brunnescen	1		799	vitis	2		799	national	1
													800	yangling	1		800	d'ivoire	1		800	brunnescens	1		800	vitrificationsolution	2		800	native	1
													801	zamia	1		801	dactylifera	1		801	buchanania	1		801	volume	2		801	neanderthals	1
													802	zamiaceae	1		802	dactylorhiza	1		802	building	1		802	warming	2		802	network	1
													803	zhejiang	1		803	dandelion	1		803	bulb	1		803	weight	2		803	networks	1
																	804	daysafterflowering	1		804	caatinga	1		804	zebrina	2		804	neural	1
																	805	daysafterpollination	1		805	caesalpinia	1		805	abioticstresss	1		805	nigrum	1
																	806	decade	1		806	caladenia	1		806	academie	1		806	nikolayevna	1
																	807	deficiency	1		807	calamus	1		807	academy	1		807	nitrogen	1
																	808	delhi	1		808	calciumchloride	1		808	accrue	1		808	nlgrp	1
																	809	delivery	1		809	caldcluvia	1		809	achenes	1		809	nova	1
																	810	department	1		810	caledonia	1		810	achievement	1		810	oak	1
																	811	dereuddre	1		811	california	1		811	acid	1		811	oasis	1
																	812	descurainia	1		812	canary	1		812	address	1		812	obstacle	1
																	813	desert	1		813	candidate	1		813	advent	1		813	ochroleuca	1
																	814	design	1		814	capability	1		814	aesculus	1		814	odorata	1
																	815	desorption	1		815	capparis	1		815	ageing	1		815	optimization	1
																	816	determinant	1		816	carbon	1		816	aid	1		816	orchard	1
																	817	dianthus	1		817	carica	1		817	airflow	1		817	organism	1
																	818	dichromate	1		818	carissa	1		818	alexii	1		818	organization	1
																	819	dickie	1		819	carmine	1		819	alkaloid	1		819	organogenesis	1
																	820	differentiation	1		820	carrizo	1		820	allele	1		820	orthodox	1
																	821	dimethyl	1		821	caulogenesis	1		821	allochrusa	1		821	osmosisprotection	1
																	822	direction	1		822	cavity	1		822	alpine	1		822	osmosisprotector	1
																	823	discifera	1		823	centen	1		823	alta	1		823	osmosisticum	1
																	824	dish	1		824	central	1		824	aluminium	1		824	outline	1
																	825	dissection	1		825	century	1		825	aluminiumfoil	1		825	output	1
																	826	distributing	1		826	chain	1		826	amamiana	1		826	ovule	1
																	827	dixon	1		827	chekiangoleosa	1		827	amaryllidaceae	1		827	oxygen	1
																	828	dollar	1		828	chemistry	1		828	amazon	1		828	pachypodium	1
																	829	dose	1		829	chloroplast	1		829	amla	1		829	palcms	1
																	830	drop	1		830	cient	1		830	ammodendron	1		830	paper	1
																	831	dropletvitrification	1		831	circumstance	1		831	ampelography	1		831	parent	1
																	832	dryer	1		832	citron	1		832	ampelopsis	1		832	partnership	1
																	833	drying	1		833	citru	1		833	amphytomum	1		833	pathway	1
																	834	dumosa	1		834	class	1		834	anatomy	1		834	pattern	1
																	835	dunnii	1		835	classification	1		835	ancestor	1		835	paulo	1
																	836	duplication	1		836	clonal	1		836	anderssonii	1		836	pavlovsk	1
																	837	dwarf	1		837	cluster	1		837	ann	1		837	pavlovskiye	1
																	838	dyckia	1		838	coastal	1		838	anther	1		838	people	1
																	839	ease	1		839	cocos	1		839	antibiotic	1		839	permutation	1
																	840	education	1		840	cohen	1		840	appeal	1		840	peroxidase	1
																	841	effectiveness	1		841	coinciding	1		841	appearance	1		841	peroxide	1
																	842	efficacy	1		842	coll	1		842	appendix	1		842	personnel	1
																	843	ekebergia	1		843	collins	1		843	arara	1		843	peterburgu	1
																	844	elaeis	1		844	colombina	1		844	arizona	1		844	petri	1
																	845	elateriospermum	1		845	colorado	1		845	armandii	1		845	phase	1
																	846	electrolyteleakage	1		846	communis	1		846	aroid	1		846	phenotype	1
																	847	electron	1		847	compilation	1		847	arrangement	1		847	physical	1
																	848	elimination	1		848	completelyrandomizeddesign	1		848	articulata	1		848	physiology	1
																	849	ellis	1		849	complex	1		849	asara	1		849	piedmont	1
																	850	embrapa	1		850	compound	1		850	ascorbicacid	1		850	pillnitz	1
																	851	emphasis	1		851	concept	1		851	asparagus	1		851	pistag	1
																	852	encholirium	1		852	concern	1		852	assay	1		852	plan	1
																	853	endl	1		853	conformity	1		853	assemblage	1		853	plane	1
																	854	endosperm	1		854	congesta	1		854	association	1		854	planthormone	1
																	855	engineering	1		855	conifer	1		855	assumption	1		855	planting	1
																	856	ensenanza	1		856	constant	1		856	assurance	1		856	plantlets.day	1
																	857	environment	1		857	consumable	1		857	asteraceae	1		857	plantvitrificationsolution	1
																	858	equilibrium	1		858	container	1		858	asynchrony	1		858	plastic	1
																	859	equipment	1		859	containment	1		859	attalea	1		859	plbs	1
																	860	esculentum	1		860	contamination	1		860	attractiveness	1		860	plug	1
																	861	estimation	1		861	context	1		861	attribute	1		861	podarok	1
																	862	euralliveg	1		862	contig	1		862	attribution	1		862	poland	1
																	863	europe	1		863	cordia	1		863	aucupariaseed	1		863	polystichum	1
																	864	evidence	1		864	cork	1		864	august	1		864	potassium	1
																	865	exception	1		865	correlate	1		865	aurantifolia	1		865	preculture	1
																	866	exchange	1		866	corvallis	1		866	authors	1		866	prediction	1
																	867	excised	1		867	council	1		867	avenue	1		867	principle	1
																	868	expectation	1		868	count	1		868	aviumseed	1		868	priority	1
																	869	expense	1		869	cra	1		869	avocado	1		869	proceeding	1
																	870	expertise	1		870	crantz	1		870	azad	1		870	procurement	1
																	871	exploration	1		871	crew	1		871	babassu	1		871	product	1
																	872	explosion	1		872	crispa	1		872	backup	1		872	productivity	1
																	873	export	1		873	criterion	1		873	bahia	1		873	profile	1
																	874	exposition	1		874	cross	1		874	baker	1		874	profit	1
																	875	expression	1		875	crossroad	1		875	balanagar	1		875	progress	1
																	876	extinction	1		876	cryobanking	1		876	baltica	1		876	promise	1
																	877	extraction	1		877	cryobase	1		877	baluchestan	1		877	promotion	1
																	878	fabre	1		878	cryoconservation	1		878	banana	1		878	propagules	1
																	879	facility	1		879	cryogenebank	1		879	band	1		879	property	1
																	880	fagaceae	1		880	cryoletters	1		880	barrier	1		880	prospect	1
																	881	failure	1		881	cryopreservaton	1		881	basjoo	1		881	protected	1
																	882	fao	1		882	cryoprocedure	1		882	bat	1		882	protocol	1
																	883	farm	1		883	cryoprotectiveagent	1		883	batch	1		883	protocormlikebodie	1
																	884	farmer	1		884	cryotank	1		884	begonia	1		884	pstk	1
																	885	fashion	1		885	cryotechnique	1		885	bela	1		885	pushkin	1
																	886	feature	1		886	crypreservation	1		886	belarus	1		886	pushkinskiye	1
																	887	fertilization	1		887	cult	1		887	bellalui	1		887	putrecine	1
																	888	fidelity	1		888	cumini	1		888	bentham	1		888	putrescine	1
																	889	finding	1		889	curca	1		889	benthamscience.net	1		889	quantification	1
																	890	fingerprint	1		890	currant	1		890	berberine	1		890	quercus	1
																	891	finland	1		891	curtail	1		891	betula	1		891	rain	1
																	892	firmness	1		892	cuttsia	1		892	bid	1		892	rapid	1
																	893	flash	1		893	cwr	1		893	bin	1		893	ras	1
																	894	flexibility	1		894	cycling	1		894	biobank	1		894	rchb.f	1
																	895	floriculture	1		895	cynara	1		895	biociencias	1		895	recipient	1
																	896	fluridone	1		896	cytoplasm	1		896	biometry	1		896	red	1
																	897	foetifera	1		897	dahongjinxin	1		897	bioorganic	1		897	reduction	1
																	898	folk	1		898	dalbergia	1		898	bioproduction	1		898	refinement	1
																	899	force	1		899	dark	1		899	biotic	1		899	reforestation	1
																	900	forperiod	1		900	data	1		900	bletilla	1		900	regard	1
																	901	fort	1		901	databases	1		901	blight	1		901	regulator	1
																	902	fragment	1		902	davidson	1		902	blume	1		902	relationship	1
																	903	fragrantissima	1		903	davidsonia	1		903	bod	1		903	relativehumidity	1
																	904	fraxinus	1		904	daysafterflowering	1		904	bogor	1		904	release	1
																	905	frequency	1		905	daytime	1		905	boiss	1		905	relict	1
																	906	freshweight	1		906	debate	1		906	bolivia	1		906	renewal	1
																	907	fridge	1		907	decision	1		907	boricacid	1		907	repeatability	1
																	908	function	1		908	decora	1		908	borkh	1		908	replanting	1
																	909	gaertn	1		909	dehiscent	1		909	borneo	1		909	rerouting	1
																	910	gagliardi	1		910	dehydratation	1		910	botanico	1		910	rescue	1
																	911	ganeshan	1		911	delivery	1		911	botany	1		911	resilience	1
																	912	gardening	1		912	depth	1		912	branching	1		912	resources	1
																	913	gatersleben	1		913	destruction	1		913	brasiliensis	1		913	rest	1
																	914	gebze	1		914	detection	1		914	breaking	1		914	restrictionfragmentlengthpolymorphism	1
																	915	germany	1		915	deterioration	1		915	breakthrough	1		915	retardant	1
																	916	germinator	1		916	detoxification	1		916	brevicuspis	1		916	rhizoid	1
																	917	ghanami	1		917	diacetate	1		917	broom	1		917	rhizome	1
																	918	gheibani	1		918	diagnosis	1		918	budget	1		918	rhus	1
																	919	glass	1		919	differentiation	1		919	bulblet	1		919	ridge	1
																	920	goi	1		920	diospyros	1		920	bulk	1		920	river	1
																	921	government	1		921	disadvantage	1		921	bunge	1		921	rnaseq	1
																	922	gradient	1		922	disappearance	1		922	burgeff	1		922	robur	1
																	923	graham	1		923	discipline	1		923	burm	1		923	rocky	1
																	924	grandis	1		924	discussion	1		924	burmannica	1		924	rooting	1
																	925	grass	1		925	dish	1		925	butter	1		925	rose	1
																	926	guideline	1		926	dispersal	1		926	c.a	1		926	royal	1
																	927	guineensis	1		927	dissection	1		927	cactaceae	1		927	russia	1
																	928	haemorrhoidalis	1		928	dissemination	1		928	cactus	1		928	russian	1
																	929	halimifolium	1		929	disturbance	1		929	cajuputi	1		929	safeguarding	1
																	930	happiness	1		930	door	1		930	cajuzinho	1		930	safflor	1
																	931	hardening	1		931	doritis	1		931	calcicola	1		931	sankt	1
																	932	hardwood	1		932	drop	1		932	calcium	1		932	santissima	1
																	933	health	1		933	drought	1		933	calciumnitrate	1		933	sao	1
																	934	heloisae	1		934	drug	1		934	calopogon	1		934	sayagul	1
																	935	hirtum	1		935	dulce	1		935	cambodia	1		935	sayran	1
																	936	hoekstra	1		936	duplicate	1		936	candidatus	1		936	scabiosa	1
																	937	hong	1		937	echinata	1		937	canister	1		937	scanning	1
																	938	hope	1		938	education	1		938	capparidaceae	1		938	scanningelectronmicroscopy	1
																	939	host	1		939	eeuwens	1		939	capsicum	1		939	scarcity	1
																	940	hotspot	1		940	effi	1		940	capsules	1		940	scarification	1
																	941	huds	1		941	efficacy	1		941	carlos	1		941	scheme	1
																	942	humankind	1		942	eld	1		942	carnation	1		942	screening	1
																	943	humili	1		943	elimination	1		943	catigua	1		943	search	1
																	944	hyperhydricity	1		944	emblica	1		944	caucasus	1		944	seededness	1
																	945	identification	1		945	embrapa	1		945	cavalerie	1		945	seeds	1
																	946	iedebourii	1		946	embryonicaxes	1		946	cayenne	1		946	sensitivity	1
																	947	ifar	1		947	employment	1		947	cedar	1		947	sensu	1
																	948	iii	1		948	endangered	1		948	cellophane	1		948	separation	1
																	949	ilex	1		949	endangerment	1		949	centrum	1		949	series	1
																	950	image	1		950	endeavour	1		950	cerna	1		950	serikovna	1
																	951	imbibi	1		951	endemic	1		951	cernua	1		951	set	1
																	952	imbibition	1		952	endemism	1		952	cerrado	1		952	sete	1
																	953	immunoblot	1		953	endosperm	1		953	chance	1		953	shape	1
																	954	impairment	1		954	environmentalcondition	1		954	check	1		954	shaymuratovna	1
																	955	impermeability	1		955	enzyme	1		955	chemistry	1		955	shootlength	1
																	956	implication	1		956	equation	1		956	chest	1		956	shootroot	1
																	957	impregnation	1		957	eradication	1		957	china	1		957	shoots	1
																	958	incidence	1		958	esterase	1		958	chinensis	1		958	short	1
																	959	indica	1		959	estimate	1		959	chinese	1		959	sign	1
																	960	individual	1		960	esu	1		960	chloride	1		960	signature	1
																	961	induction	1		961	exotesta	1		961	chronosequence	1		961	situation	1
																	962	inoculation	1		962	expansion	1		962	cites	1		962	skill	1
																	963	institutes	1		963	experience	1		963	class	1		963	skoog	1
																	964	intergeneric	1		964	expertise	1		964	clearing	1		964	slipper	1
																	965	interperiodica	1		965	exploration	1		965	closure	1		965	smallleafsquare	1
																	966	introduction	1		966	exposition	1		966	clove	1		966	solanum	1
																	967	inventory	1		967	expression	1		967	cluster	1		967	somaticembryoss	1
																	968	investigacion	1		968	expressionsequencestag	1		968	clustering	1		968	sorbus	1
																	969	irradiance	1		969	extension	1		969	cochleata	1		969	spb	1
																	970	isotherm	1		970	factorial	1		970	cocos	1		970	speciman	1
																	971	italy	1		971	falcon	1		971	cohniella	1		971	speciosa	1
																	972	iucn	1		972	fda	1		972	coldstorage	1		972	spermidine	1
																	973	ivalsa	1		973	february	1		973	collapse	1		973	spermine	1
																	974	january	1		974	fern	1		974	collar	1		974	sporophyte	1
																	975	journals	1		975	fiber	1		975	collecting	1		975	sporulation	1
																	976	kartha	1		976	fill	1		976	colocasia	1		976	spss	1
																	977	keeping	1		977	floricultural	1		977	colony	1		977	ssr	1
																	978	kinetic	1		978	fluoresceindiacetate	1		978	commercialization	1		978	stability	1
																	979	knowledge	1		979	fluorescence	1		979	commons	1		979	staff	1
																	980	kobayashi	1		980	foothill	1		980	commune	1		980	stein	1
																	981	kwack	1		981	force	1		981	comparenetworks	1		981	stock	1
																	982	labour	1		982	forests	1		982	competitiveness	1		982	stone	1
																	983	lack	1		983	formation	1		983	complement	1		983	strain	1
																	984	laminar	1		984	fort	1		984	complex	1		984	stricto	1
																	985	landrace	1		985	fractionation	1		985	complexity	1		985	subsp	1
																	986	landscape	1		986	franchetii	1		986	conc	1		986	substrate	1
																	987	landscaping	1		987	fritillaria	1		987	concept	1		987	sulfuricacid	1
																	988	langsdorffii	1		988	fructose	1		988	conditioning	1		988	superoxidedismutase	1
																	989	latent	1		989	fruiting	1		989	conductivity	1		989	suppression	1
																	990	latitude	1		990	function	1		990	confidence	1		990	suspension	1
																	991	lauric	1		991	funding	1		991	confirm	1		991	suspensor	1
																	992	lavatera	1		992	furniture	1		992	confocallaserscanningmicroscopy	1		992	swelling	1
																	993	layer	1		993	g.g	1		993	conformity	1		993	synchrony	1
																	994	legume	1		994	g.xhybridus	1		994	conjunction	1		994	syzygium	1
																	995	leguminosae	1		995	gamma	1		995	connection	1		995	taxonomy	1
																	996	lilium	1		996	gap	1		996	consistency	1		996	technician	1
																	997	lindera	1		997	garcinia	1		997	constitute	1		997	tendency	1
																	998	linnean	1		998	gatersleben.de	1		998	constitution	1		998	tenera	1
																	999	liquid	1		999	gel	1		999	consumption	1		999	tenuinucellate	1
																	1000	list	1		1000	genotypes	1		1000	contemporary	1		1000	territory	1
																	1001	livelihood	1		1001	genstat	1		1001	continent	1		1001	tetrazolium	1
																	1002	living	1		1002	germinationspeedindex	1		1002	contraint	1		1002	thawing	1
																	1003	livistona	1		1003	gidw	1		1003	cooking	1		1003	thousand	1
																	1004	london	1		1004	ginseng	1		1004	copper	1		1004	threitol	1
																	1005	longterm	1		1005	gis	1		1005	cordata	1		1005	threonic	1
																	1006	lycopersicon	1		1006	gladiolusxhybridus	1		1006	core	1		1006	threshold	1
																	1007	lycopersicum	1		1007	glutathione	1		1007	creative	1		1007	throughput	1
																	1008	macarthurii	1		1008	gooseberry	1		1008	crisis	1		1008	timing	1
																	1009	magnesium	1		1009	gradient	1		1009	crops	1		1009	tis	1
																	1010	makeen	1		1010	grape	1		1010	crosse	1		1010	toxicity	1
																	1011	malus	1		1011	grewia	1		1011	cryoconservation	1		1011	training	1
																	1012	manipulation	1		1012	griseb	1		1012	cryodamage	1		1012	transfer	1
																	1013	mapping	1		1013	gspc	1		1013	cryoflask	1		1013	trend	1
																	1014	marifolium	1		1014	guarany	1		1014	cryogen	1		1014	trial	1
																	1015	masse	1		1015	guideline	1		1015	cryomicroscopy	1		1015	tropic	1
																	1016	maturation	1		1016	half	1		1016	cryovial	1		1016	ttc	1
																	1017	maturity	1		1017	haplotype	1		1017	cryptomeria	1		1017	tuber	1
																	1018	mazzard	1		1018	hardening	1		1018	crysoperservation	1		1018	tubersosum	1
																	1019	mbk	1		1019	hardwood	1		1019	curation	1		1019	tuning	1
																	1020	mebberly	1		1020	hawai'i	1		1020	curator	1		1020	tyrzhanova	1
																	1021	medic	1		1021	hawaiian	1		1021	curca	1		1021	u.s	1
																	1022	medicago	1		1022	hazard	1		1022	currant	1		1022	unavailability	1
																	1023	medicea	1		1023	heidelberg	1		1023	customer	1		1023	uncertainty	1
																	1024	medicean	1		1024	helianthus	1		1024	cycladenia	1		1024	understanding	1
																	1025	medici	1		1025	herb	1		1025	cycle	1		1025	unit	1
																	1026	meeting	1		1026	herbarium	1		1026	cymbidium	1		1026	united	1
																	1027	meliaceae	1		1027	hexandra	1		1027	cyrtopodium	1		1027	uralensis	1
																	1028	melissifolia	1		1028	hill	1		1028	d'arcy	1		1028	usage	1
																	1029	melocactus	1		1029	home	1		1029	d'icogne	1		1029	vacuolation	1
																	1030	melt	1		1030	hood	1		1030	d.c	1		1030	variance	1
																	1031	metabolic	1		1031	horticulture	1		1031	d.wt	1		1031	vera	1
																	1032	micranthocereus	1		1032	hplc	1		1032	dactylifera	1		1032	verification	1
																	1033	microdonta	1		1033	http	1		1033	dactylorhiza	1		1033	version	1
																	1034	microorganism	1		1034	human	1		1034	database	1		1034	vial	1
																	1035	microscopy	1		1035	humana	1		1035	death	1		1035	view	1
																	1036	microtis	1		1036	humanity	1		1036	december	1		1036	virginia	1
																	1037	mid	1		1037	humidity	1		1037	deforestation	1		1037	vitamin	1
																	1038	midium	1		1038	hurdle	1		1038	dehiscence	1		1038	volume	1
																	1039	milkvetch	1		1039	hybrid	1		1039	dehydrofreezing	1		1039	warming	1
																	1040	miss	1		1040	hydrogenperoxide	1		1040	densiflora	1		1040	waterbath	1
																	1041	mistake	1		1041	hydrolysis	1		1041	des	1		1041	wavelength	1
																	1042	model	1		1042	hypochlorite	1		1042	desiccator	1		1042	weather	1
																	1043	modifi	1		1043	hypocotyl	1		1043	determination	1		1043	wild	1
																	1044	modified	1		1044	hypocotyls	1		1044	deviation	1		1044	winter	1
																	1045	moment	1		1045	iac	1		1045	devo	1		1045	witch	1
																	1046	mortality	1		1046	ice	1		1046	differential	1		1046	woodland	1
																	1047	mpa	1		1047	idosi	1		1047	differentialscanningcalorimetry	1		1047	wrap	1
																	1048	mrnas	1		1048	iedebourii	1		1048	digestibility	1		1048	yang	1
																	1049	multibillion	1		1049	iif	1		1049	dillapiol	1		1049	yellow	1
																	1050	multiplying	1		1050	iir	1		1050	dimethyl	1		1050	yield	1
																	1051	nabali	1		1051	image	1		1051	disaster	1		1051	yulaevna	1
																	1052	naudin	1		1052	impetus	1		1052	discocactus	1
																	1053	nauka	1		1053	improve	1		1053	dish	1
																	1054	ncgrp	1		1054	inclusion	1		1054	disorder	1
																	1055	necessity	1		1055	incorporation	1		1055	disorganization	1
																	1056	negligence	1		1056	incubator	1		1056	dispersion	1
																	1057	neolitsea	1		1057	individual	1		1057	disturbance	1
																	1058	nodal	1		1058	infestation	1		1058	dmd	1
																	1059	node	1		1059	infinitum	1		1059	domestica	1
																	1060	nondeep	1		1060	infl	1		1060	don	1
																	1061	nonseed	1		1061	infrastructure	1		1061	door	1
																	1062	normah	1		1062	initiation	1		1062	dose	1
																	1063	north	1		1063	inoculation	1		1063	drip	1
																	1064	nothapodytes	1		1064	insertion	1		1064	drooping	1
																	1065	nsw	1		1065	insight	1		1065	drop	1
																	1066	nummularium	1		1066	institute	1		1066	drude	1
																	1067	nun	1		1067	integration	1		1067	dryland	1
																	1068	nut	1		1068	integument	1		1068	dune	1
																	1069	obstacle	1		1069	interdependency	1		1069	dyera	1
																	1070	occurrence	1		1070	interspecific	1		1070	eco	1
																	1071	october	1		1071	intervention	1		1071	ecosystem	1
																	1072	ocymoide	1		1072	introduction	1		1072	ecuador	1
																	1073	oda	1		1073	inventory	1		1073	editorial	1
																	1074	ohio	1		1074	investment	1		1074	edulis	1
																	1075	olive	1		1075	invivo	1		1075	eggplant	1
																	1076	opportunity	1		1076	iran	1		1076	electrolysis	1
																	1077	optimization	1		1077	ireland	1		1077	element	1
																	1078	oregon	1		1078	isoenzyme	1		1078	elizabeth	1
																	1079	organelle	1		1079	isotherm	1		1079	embryology	1
																	1080	organization	1		1080	iucn	1		1080	eminium	1
																	1081	organogenesis	1		1081	jar	1		1081	encyclia	1
																	1082	orthodox	1		1082	jatropha	1		1082	endemism	1
																	1083	osmocon	1		1083	jiqui	1		1083	endophytes	1
																	1084	osmosiscondition	1		1084	john	1		1084	enthalpy	1
																	1085	oxygen	1		1085	jungar	1		1085	entry	1
																	1086	package	1		1086	kaempferia	1		1086	epiphyte	1
																	1087	paclobutrazol	1		1087	kagzi	1		1087	epub	1
																	1088	paeonia	1		1088	kew	1		1088	equation	1
																	1089	palmaceae	1		1089	key	1		1089	equilibration	1
																	1090	paraguariensis	1		1090	kinase	1		1090	equipment	1
																	1091	park	1		1091	kirmizi	1		1091	eradication	1
																	1092	parodisi	1		1092	kpbg	1		1092	error	1
																	1093	pasture	1		1093	kurz	1		1093	esculenta	1
																	1094	pattern	1		1094	l.b.sm	1		1094	esterase	1
																	1095	pau	1		1095	lack	1		1095	estimate	1
																	1096	paucispinus	1		1096	lanzan	1		1096	estimation	1
																	1097	paulo	1		1097	latent	1		1097	eulophia	1
																	1098	peak	1		1098	leaching	1		1098	eureka	1
																	1099	peanut	1		1099	leek	1		1099	europe	1
																	1100	people	1		1100	lemon	1		1100	event	1
																	1101	percent	1		1101	letter	1		1101	evo	1
																	1102	performance	1		1102	lever	1		1102	excision	1
																	1103	perpetuity	1		1103	lifespan	1		1103	explantmaterial	1
																	1104	personnel	1		1104	lignin	1		1104	extermination	1
																	1105	petri	1		1105	likelihood	1		1105	extraction	1
																	1106	phaius	1		1106	lily	1		1106	extractivism	1
																	1107	phosphoricacid	1		1107	lime	1		1107	exudate	1
																	1108	phytophthora	1		1108	limitation	1		1108	fabric	1
																	1109	phytoplasma	1		1109	limiting	1		1109	facility	1
																	1110	piece	1		1110	lindl	1		1110	factorial	1
																	1111	piero	1		1111	lineage	1		1111	faculty	1
																	1112	pintoi	1		1112	list	1		1112	faribae	1
																	1113	planning	1		1113	living	1		1113	farmer	1
																	1114	planthormone	1		1114	loading	1		1114	fertility	1
																	1115	plantmaterial	1		1115	loadingsolution	1		1115	fibre	1
																	1116	plantvitrificationsolutionp	1		1116	london	1		1116	firm	1
																	1117	platanthera	1		1117	longicaulis	1		1117	flora	1
																	1118	plot	1		1118	longterm	1		1118	florencia	1
																	1119	plumule	1		1119	lopez	1		1119	fluctuating	1
																	1120	pollinating	1		1120	lora	1		1120	focus	1
																	1121	pollinations	1		1121	lorentz	1		1121	forestation	1
																	1122	polyembryos	1		1122	lucaogou	1		1122	forestry	1
																	1123	polyphenol	1		1123	luisia	1		1123	fortunella	1
																	1124	pondberry	1		1124	lumber	1		1124	fragmentation	1
																	1125	postthaw	1		1125	madhuca	1		1125	freeze	1
																	1126	potassium	1		1126	magenta	1		1126	function	1
																	1127	precooling	1		1127	main	1		1127	gain	1
																	1128	preikstas	1		1128	mains	1		1128	garcinia	1
																	1129	preincubation	1		1129	maintaining	1		1129	gardening	1
																	1130	preparation	1		1130	maker	1		1130	gardens	1
																	1131	prerequisite	1		1131	malaysia	1		1131	gatersleben	1
																	1132	presowing	1		1132	mandarin	1		1132	gaurav	1
																	1133	prevention	1		1133	manihot	1		1133	gelatin	1
																	1134	priority	1		1134	manipulation	1		1134	gellan	1
																	1135	product	1		1135	mantisia	1		1135	genepool	1
																	1136	profile	1		1136	march	1		1136	genomic	1
																	1137	propagule	1		1137	marchantia	1		1137	gerbera	1
																	1138	prospect	1		1138	market	1		1138	germany	1
																	1139	protocol	1		1139	marmelos	1		1139	gladiolus	1
																	1140	protrusion	1		1140	mascula	1		1140	globe	1
																	1141	prsv	1		1141	mating	1		1141	goldmine	1
																	1142	pseudoboxus	1		1142	matter	1		1142	golpaygan	1
																	1143	putrescine	1		1143	mattos	1		1143	gorgan	1
																	1144	pyriformis	1		1144	matua	1		1144	graft	1
																	1145	quantity	1		1145	mccann	1		1145	grande	1
																	1146	quarantine	1		1146	medicine	1		1146	gratum	1
																	1147	queen	1		1147	melanoxylon	1		1147	gravimetric	1
																	1148	queensland	1		1148	mercuricchloride	1		1148	green	1
																	1149	question	1		1149	metabolite	1		1149	grege	1
																	1150	radhamani	1		1150	metroxylon	1		1150	grin	1
																	1151	radical	1		1151	michx	1		1151	ground	1
																	1152	rainforest	1		1152	micro	1		1152	guava	1
																	1153	rajasekharan	1		1153	microflora	1		1153	guidance	1
																	1154	ranunculus	1		1154	microsatellite	1		1154	gum	1
																	1155	rasie	1		1155	microshoot	1		1155	gypsophiloide	1
																	1156	ratio	1		1156	microtubes	1		1156	h.lev	1
																	1157	rationale	1		1157	mill	1		1157	haemostatic	1
																	1158	ray	1		1158	mimusops	1		1158	halfari	1
																	1159	recalcitrantseededspecie	1		1159	minimization	1		1159	hance	1
																	1160	recognition	1		1160	mipaaf	1		1160	hangzhou	1
																	1161	recontamination	1		1161	mode	1		1161	hawaii	1
																	1162	record	1		1162	modelling	1		1162	healing	1
																	1163	recovering	1		1163	mol	1		1163	health	1
																	1164	reed	1		1164	monitoring	1		1164	heating	1
																	1165	referee	1		1165	monoclonal	1		1165	herb	1
																	1166	reforestation	1		1166	monthsafterpollination	1		1166	hil	1
																	1167	regard	1		1167	morales	1		1167	hope	1
																	1168	regimen	1		1168	mountains	1		1168	horticulture	1
																	1169	regional	1		1169	multivariate	1		1169	hotspot	1
																	1170	regrowth	1		1170	mume	1		1170	houtte	1
																	1171	regulation	1		1171	murashige	1		1171	hplc	1
																	1172	relation	1		1172	museum	1		1172	hydrogen	1
																	1173	replicate	1		1173	mutant	1		1173	hyperhydricity	1
																	1174	replication	1		1174	mycorrhization	1		1174	ichang	1
																	1175	reproducibility	1		1175	myxa	1		1175	identification	1
																	1176	requestor	1		1176	nation	1		1176	igi	1
																	1177	rescue	1		1177	ncbi	1		1177	iii	1
																	1178	respiration	1		1178	necrosis	1		1178	incorporation	1
																	1179	restoration	1		1179	nectarine	1		1179	increase	1
																	1180	restriction	1		1180	ngo	1		1180	increment	1
																	1181	revegetation	1		1181	night	1		1181	incubator	1
																	1182	reversetranscription	1		1182	nigrum	1		1182	indexing	1
																	1183	rica	1		1183	nitida	1		1183	indole	1
																	1184	rice	1		1184	nobili	1		1184	induction	1
																	1185	ringspot	1		1185	nonviability	1		1185	industrialization	1
																	1186	rivularis	1		1186	nucifera	1		1186	industry	1
																	1187	roberts	1		1187	nummularia	1		1187	inefficiency	1
																	1188	rooting	1		1188	nursery	1		1188	infinitum	1
																	1189	rootstock	1		1189	nutrient	1		1189	innovation	1
																	1190	rule	1		1190	nutrition	1		1190	insigne	1
																	1191	russia	1		1191	officinali	1		1191	insurance	1
																	1192	saab	1		1192	oleoide	1		1192	integerrima	1
																	1193	sadenosylaminoaciddecarboxylase	1		1193	olive	1		1193	internet	1
																	1194	saliva	1		1194	onion	1		1194	intersimplesequencerepeat	1
																	1195	samsmavi	1		1195	operation	1		1195	intolerance	1
																	1196	san	1		1196	ophrys	1		1196	inventory	1
																	1197	sandpaper	1		1197	orchidaceae	1		1197	involvement	1
																	1198	sapindaceae	1		1198	orchis	1		1198	iron	1
																	1199	sapling	1		1199	oregon	1		1199	irradiation	1
																	1200	scanningelectronmicroscopy	1		1200	organism	1		1200	islamic	1
																	1201	scenario	1		1201	organogenesis	1		1201	jackfruit	1
																	1202	schefflera	1		1202	ortholog	1		1202	jaegeri	1
																	1203	schnabel	1		1203	osmunda	1		1203	janeiro	1
																	1204	scilla	1		1204	outcome	1		1204	jardim	1
																	1205	scion	1		1205	overexploitation	1		1205	jatropha	1
																	1206	score	1		1206	pace	1		1206	jaub	1
																	1207	scrutiny	1		1207	packing	1		1207	jerusalem	1
																	1208	scrutor	1		1208	paeonia	1		1208	juglan	1
																	1209	sector	1		1209	pallidiflora	1		1209	juglandaceae	1
																	1210	seeding	1		1210	pampa	1		1210	kanran	1
																	1211	seedlot	1		1211	paniculosa	1		1211	kennedia	1
																	1212	segment	1		1212	paradigm	1		1212	kgy	1
																	1213	selection	1		1213	paradisi	1		1213	khorasan	1
																	1214	series	1		1214	partner	1		1214	kinabalu	1
																	1215	shade	1		1215	passage	1		1215	knop	1
																	1216	shape	1		1216	passionis	1		1216	komarov	1
																	1217	shimadaijin	1		1217	passport	1		1217	kurdicum	1
																	1218	shimane	1		1218	path	1		1218	labor	1
																	1219	shock	1		1219	pcr	1		1219	laboratories	1
																	1220	shortand	1		1220	peach	1		1220	labour	1
																	1221	shrub	1		1221	perspective	1		1221	lady	1
																	1222	sieb	1		1222	perth	1		1222	lake	1
																	1223	siliqua	1		1223	petraea	1		1223	lam	1
																	1224	sinensis	1		1224	petri	1		1224	landrace	1
																	1225	smooth	1		1225	pgrfa	1		1225	laos	1
																	1226	soaking	1		1226	pharmacological	1		1226	larocca	1
																	1227	sodium	1		1227	phenotype	1		1227	latent	1
																	1228	sodiumchloride	1		1228	phospholipid	1		1228	lavender	1
																	1229	solanaceae	1		1229	photograph	1		1229	ledeb	1
																	1230	solid	1		1230	photoperiod	1		1230	lemon	1
																	1231	solomon	1		1231	phylogeography	1		1231	leopoldia	1
																	1232	somaticembryosgenesis	1		1232	phytotissue	1		1232	license	1
																	1233	sond	1		1233	pine	1		1233	liebert	1
																	1234	sparrm	1		1234	pithecellobium	1		1234	lifespan	1
																	1235	speciman	1		1235	plantgeneticresourcesinstitute	1		1235	limit	1
																	1236	spell	1		1236	planthormone	1		1236	limon	1
																	1237	squamatum	1		1237	plantplanthormone	1		1237	limonia	1
																	1238	stability	1		1238	plate	1		1238	linn	1
																	1239	stabilizedpolyembryonicculture	1		1239	plum	1		1239	liquid	1
																	1240	stain	1		1240	png	1		1240	liquidmedium	1
																	1241	stargrass	1		1241	polymorpha	1		1241	liverwort	1
																	1242	station	1		1242	polyploid	1		1242	load	1
																	1243	stem	1		1243	polythene	1		1243	loes	1
																	1244	stiffness	1		1244	pommelo	1		1244	longifolia	1
																	1245	stone	1		1245	poncirus	1		1245	lour	1
																	1246	storability	1		1246	popularization	1		1246	luchuensis	1
																	1247	strain	1		1247	portion	1		1247	lush	1
																	1248	straw	1		1248	portugal	1		1248	m.a.s.l	1
																	1249	strength	1		1249	post	1		1249	maculata	1
																	1250	stress	1		1250	pouch	1		1250	magnesiumchloride	1
																	1251	strumaria	1		1251	preconditioning	1		1251	main	1
																	1252	subject	1		1252	predrying	1		1252	mainstay	1
																	1253	subsample	1		1253	preparation	1		1253	majority	1
																	1254	substance	1		1254	prerequisite	1		1254	malaysia	1
																	1255	substrate	1		1255	pressure	1		1255	maltodextrin	1
																	1256	suffruticosa	1		1256	prioritizing	1		1256	mandarin	1
																	1257	suhuiensis	1		1257	probability	1		1257	manganese	1
																	1258	sulfuricacid	1		1258	probit	1		1258	mango	1
																	1259	sulphoxide	1		1259	procedures	1		1259	manner	1
																	1260	sunflower	1		1260	processing	1		1260	manuscript	1
																	1261	superoxide	1		1261	proembryo	1		1261	marchantia	1
																	1262	superoxidedismutase	1		1262	proembryogenicmasse	1		1262	mardi	1
																	1263	survey	1		1263	progeny	1		1263	margarita	1
																	1264	swartz	1		1264	prognosis	1		1264	marketability	1
																	1265	synthesis	1		1265	promotion	1		1265	mary	1
																	1266	syriacum	1		1266	prospect	1		1266	masson	1
																	1267	takagi	1		1267	protocol	1		1267	maturation	1
																	1268	tapo	1		1268	protoplast	1		1268	means	1
																	1269	taraxacum	1		1269	protorhus	1		1269	mediumterm	1
																	1270	taxon	1		1270	proximity	1		1270	megabiodiversity	1
																	1271	tern	1		1271	psba	1		1271	melaleuca	1
																	1272	testing	1		1272	publications	1		1272	melanoxylon	1
																	1273	thaw	1		1273	quarantine	1		1273	membrane	1
																	1274	theobroma	1		1274	quinqueolius	1		1274	mesoporium	1
																	1275	thousand	1		1275	quintinia	1		1275	message	1
																	1276	threat	1		1276	r.br	1		1276	methods	1
																	1277	timepoint	1		1277	r.h	1		1277	metric	1
																	1278	tolerate	1		1278	raffinose	1		1278	metrosidero	1
																	1279	topic	1		1279	rainfall	1		1279	meyer	1
																	1280	transformation	1		1280	ratification	1		1280	michaux	1
																	1281	translation	1		1281	ratio	1		1281	microcutting	1
																	1282	trend	1		1282	rationale	1		1282	microorganism	1
																	1283	trial	1		1283	rationalization	1		1283	mid	1
																	1284	trichilia	1		1284	ray	1		1284	millennia	1
																	1285	triphenlytetrazolium	1		1285	reaction	1		1285	mint	1
																	1286	triphenyl	1		1286	reason	1		1286	mix	1
																	1287	tropic	1		1287	recalcitrance	1		1287	modeling	1
																	1288	tropical	1		1288	receptor	1		1288	molecular	1
																	1289	ttc	1		1289	recognition	1		1289	momentum	1
																	1290	tukey	1		1290	refrigeration	1		1290	monitoring	1
																	1291	turkey	1		1291	regali	1		1291	morphometry	1
																	1292	u.s	1		1292	regime	1		1292	mortality	1
																	1293	ulmus	1		1293	regression	1		1293	multiplicating	1
																	1294	umbellatum	1		1294	regulation	1		1294	mundo	1
																	1295	uni	1		1295	remainder	1		1295	musa	1
																	1296	unification	1		1296	renuka	1		1296	muscari	1
																	1297	union	1		1297	repeats	1		1297	myanmar	1
																	1298	usa	1		1298	repetition	1		1298	mygenebank	1
																	1299	validation	1		1299	replication	1		1299	n.i	1
																	1300	vapour	1		1300	repository	1		1300	n.w	1
																	1301	vector	1		1301	resources	1		1301	nasution	1
																	1302	veneto	1		1302	respect	1		1302	necessity	1
																	1303	vespertitio	1		1303	restrictionfragmentlengthpolymorphism	1		1303	needle	1
																	1304	virginia	1		1304	results	1		1304	ngd	1
																	1305	viscosum	1		1305	reticulata	1		1305	niche	1
																	1306	viso	1		1306	rewarming	1		1306	nlgrp	1
																	1307	vita	1		1307	ria	1		1307	nocturnum	1
																	1308	vitroplant	1		1308	ribesco	1		1308	nodding	1
																	1309	vulnerability	1		1309	ricinus	1		1309	nonorthodox	1
																	1310	w.b	1		1310	robur	1		1310	normalseedlingformation	1
																	1311	walt	1		1311	robustness	1		1311	november	1
																	1312	wasp	1		1312	rooting	1		1312	novo	1
																	1313	waterbath	1		1313	rootstock	1		1313	nucifera	1
																	1314	wealth	1		1314	rotation	1		1314	nutrition	1
																	1315	weather	1		1315	rottb	1		1315	obstacle	1
																	1316	weeksafterflowering	1		1316	royal	1		1316	occurrence	1
																	1317	willk	1		1317	rubrum	1		1317	oceania	1
																	1318	winston	1		1318	safeguard	1		1318	omorika	1
																	1319	withstood	1		1319	safeguarding	1		1319	onion	1
																	1320	wool	1		1320	salix	1		1320	onobrychis	1
																	1321	wuhan	1		1321	salvadora	1		1321	orumieh	1
																	1322	wych	1		1322	samova	1		1322	osbeck	1
																	1323	yam	1		1323	sapotaceae	1		1323	osmunda	1
																	1324	yamada	1		1324	scaling	1		1324	ottelia	1
																	1325	zea	1		1325	scanningelectronmicroscopy	1		1325	outbreak	1
																	1326	zeatin	1		1326	scape	1		1326	outcome	1
																	1327	zone	1		1327	schottkyana	1		1327	overcollecting	1
																	1328	zucc	1		1328	scientific	1		1328	overpopulation	1
																	1329	μmol	1		1329	scolymus	1		1329	overview	1
																					1330	scope	1		1330	oxalis	1
																					1331	screening	1		1331	packet	1
																					1332	sea	1		1332	padusandc	1
																					1333	section	1		1333	palynology	1
																					1334	sector	1		1334	panax	1
																					1335	seedbank	1		1335	pancic	1
																					1336	seedbanking	1		1336	papeda	1
																					1337	seeds	1		1337	paraguariensis	1
																					1338	sequences	1		1338	paraguay	1
																					1339	serrata	1		1339	parent	1
																					1340	setting	1		1340	parthenocissus	1
																					1341	shape	1		1341	passifloraceae	1
																					1342	shelf	1		1342	patent	1
																					1343	shillong	1		1343	pavlovsk	1
																					1344	shrinkage	1		1344	pear	1
																					1345	sib	1		1345	periodicity	1
																					1346	signal	1		1346	pernambuco	1
																					1347	signifi	1		1347	peroxidation	1
																					1348	silica	1		1348	peroxide	1
																					1349	silico	1		1349	persea	1
																					1350	simple	1		1350	personnel	1
																					1351	simplicity	1		1351	peru	1
																					1352	singularity	1		1352	pesquisas	1
																					1353	situation	1		1353	petiole	1
																					1354	skoog	1		1354	petr	1
																					1355	slide	1		1355	petri	1
																					1356	soak	1		1356	phangnga	1
																					1357	socio	1		1357	pharma	1
																					1358	sodiumchloride	1		1358	pharmaceutical	1
																					1359	sodiumdichloroisocyanurate	1		1359	pharmacopeias	1
																					1360	solanum	1		1360	phase	1
																					1361	solute	1		1361	phenology	1
																					1362	sop	1		1362	phloroglucinol	1
																					1363	sowing	1		1363	phlox	1
																					1364	spacer	1		1364	phoenix	1
																					1365	spadix	1		1365	phosphorus	1
																					1366	specialization	1		1366	photosyntheticallyactiveradiation	1
																					1367	speciesofconservationimportance	1		1367	phra	1
																					1368	speed	1		1368	physalis	1
																					1369	sphegode	1		1369	phytochemistry	1
																					1370	spread	1		1370	phytoplasma	1
																					1371	spreadsheet	1		1371	picea	1
																					1372	ssp	1		1372	pine	1
																					1373	staff	1		1373	pink	1
																					1374	stand	1		1374	piper	1
																					1375	standardisation	1		1375	plan	1
																					1376	standardization	1		1376	planch	1
																					1377	standl	1		1377	plantago	1
																					1378	starting	1		1378	plantation	1
																					1379	sterilization	1		1379	planting	1
																					1380	sterilize	1		1380	plot	1
																					1381	storability	1		1381	policy	1
																					1382	subgenera	1		1382	pollinator	1
																					1383	subinaequalis	1		1383	polyembryony	1
																					1384	subplot	1		1384	polyethylene	1
																					1385	substitution	1		1385	polyphenol	1
																					1386	subtaxa	1		1386	pomegranate	1
																					1387	sugar	1		1387	pond	1
																					1388	suhuiensis	1		1388	popularity	1
																					1389	superiority	1		1389	pore	1
																					1390	supplementation	1		1390	port	1
																					1391	supplier	1		1391	postcryopreservation	1
																					1392	supply	1		1392	postdisturbance	1
																					1393	support	1		1393	pouch	1
																					1394	tablelands	1		1394	pre	1
																					1395	taiwan	1		1395	precooling	1
																					1396	tamarindus	1		1396	priming	1
																					1397	tegument	1		1397	probability	1
																					1398	tessellata	1		1398	producer	1
																					1399	testing	1		1399	producingorthodoxseed	1
																					1400	thermodynamic	1		1400	profile	1
																					1401	thunb	1		1401	profiling	1
																					1402	tianshan	1		1402	prosthechea	1
																					1403	tobacco	1		1403	protectant	1
																					1404	tomuri	1		1404	protein	1
																					1405	topic	1		1405	protocormlikebodie	1
																					1406	torpedo	1		1406	protoplast	1
																					1407	toxicity	1		1407	provenance	1
																					1408	trade	1		1408	provision	1
																					1409	trans	1		1409	pseudoboxus	1
																					1410	transgene	1		1410	publication	1
																					1411	transgenic	1		1411	punctatum	1
																					1412	triphenyltetrazoliumchloride	1		1412	purkyne	1
																					1413	trng	1		1413	pushkin	1
																					1414	trnh	1		1414	quantification	1
																					1415	trns	1		1415	query	1
																					1416	tropical	1		1416	quitensium	1
																					1417	typifie	1		1417	r.e	1
																					1418	uence	1		1418	radiation	1
																					1419	ultra	1		1419	radical	1
																					1420	unicolor	1		1420	radius	1
																					1421	union	1		1421	rank	1
																					1422	united	1		1422	rapid	1
																					1423	unripe	1		1423	rating	1
																					1424	uptake	1		1424	reaction	1
																					1425	urgency	1		1425	receipt	1
																					1426	usability	1		1426	recommendation	1
																					1427	usage	1		1427	redness	1
																					1428	uva	1		1428	reference	1
																					1429	valley	1		1429	regali	1
																					1430	vanda	1		1430	regalis	1
																					1431	var	1		1431	regard	1
																					1432	variability	1		1432	regenerant	1
																					1433	variable	1		1433	regime	1
																					1434	vattayila	1		1434	regimen	1
																					1435	velocity	1		1435	rejuvenating	1
																					1436	vera	1		1436	relative	1
																					1437	verde	1		1437	reliability	1
																					1438	verdonii	1		1438	removal	1
																					1439	version	1		1439	repetition	1
																					1440	vessel	1		1440	replanting	1
																					1441	viburnea	1		1441	replenishment	1
																					1442	virusfree	1		1442	restriction	1
																					1443	vista	1		1443	resumption	1
																					1444	vitamer	1		1444	rigidum	1
																					1445	vulnerability	1		1445	river	1
																					1446	walker	1		1446	roem	1
																					1447	wall	1		1447	rosea	1
																					1448	washing	1		1448	roxburgh	1
																					1449	weakness	1		1449	rubicunda	1
																					1450	wealth	1		1450	rural	1
																					1451	web	1		1451	russia	1
																					1452	weed	1		1452	safety	1
																					1453	white	1		1453	safrole	1
																					1454	wild	1		1454	sampling	1
																					1455	wildlife	1		1455	sancti	1
																					1456	wollemi	1		1456	sanguinarine	1
																					1457	wollemia	1		1457	sanguineacan	1
																					1458	woody	1		1458	sao	1
																					1459	wort	1		1459	sas	1
																					1460	wounding	1		1460	sativa	1
																					1461	www.ipk	1		1461	sativum	1
																					1462	xishuangbanna	1		1462	saxifraga	1
																					1463	xylose	1		1463	saxifrage	1
																					1464	yield	1		1464	scanningelectronmicroscopys	1
																					1465	zea	1		1465	scenario	1
																					1466	zihudie	1		1466	schott	1
																					1467	ziploc	1		1467	sciences	1
																					1468	ziziphus	1		1468	scr	1
																									1469	screenhouse	1
																									1470	seasonality	1
																									1471	sector	1
																									1472	seeding	1
																									1473	serbia	1
																									1474	serdang	1
																									1475	series	1
																									1476	service	1
																									1477	shift	1
																									1478	shipping	1
																									1479	shortcoming	1
																									1480	shuttle	1
																									1481	sieb	1
																									1482	sieversii	1
																									1483	simmonds	1
																									1484	simplification	1
																									1485	sistan	1
																									1486	slide	1
																									1487	smooth	1
																									1488	soaking	1
																									1489	sobral	1
																									1490	sodiumalginatebead	1
																									1491	sodiumalginatebeadbead	1
																									1492	sodiumchloride	1
																									1493	sodiumhypochlorite	1
																									1494	solanaceae	1
																									1495	solanum	1
																									1496	sowing	1
																									1497	spach	1
																									1498	spain	1
																									1499	span	1
																									1500	specificity	1
																									1501	speciman	1
																									1502	spectroscopy	1
																									1503	spectrum	1
																									1504	spore	1
																									1505	sporoderm	1
																									1506	spreng	1
																									1507	sprengel	1
																									1508	staff	1
																									1509	stalk	1
																									1510	stand	1
																									1511	starting	1
																									1512	stepwise	1
																									1513	stimulus	1
																									1514	strain	1
																									1515	strength	1
																									1516	stressor	1
																									1517	structuring	1
																									1518	subdiscipline	1
																									1519	subject	1
																									1520	subsample	1
																									1521	subsidiary	1
																									1522	subsistence	1
																									1523	subsp	1
																									1524	subtropic	1
																									1525	sugi	1
																									1526	suitability	1
																									1527	sul	1
																									1528	superior	1
																									1529	superoxide	1
																									1530	support	1
																									1531	suppression	1
																									1532	surrounding	1
																									1533	sustainability	1
																									1534	swamp	1
																									1535	sylvestrisandp	1
																									1536	sylvestrisseed	1
																									1537	symbiotrophism	1
																									1538	synchronisation	1
																									1539	syzygium	1
																									1540	taa	1
																									1541	tampensis	1
																									1542	target	1
																									1543	tcc	1
																									1544	tea	1
																									1545	team	1
																									1546	technician	1
																									1547	technologies	1
																									1548	tetraploid	1
																									1549	texture	1
																									1550	thickening	1
																									1551	thong	1
																									1552	throughput	1
																									1553	thrust	1
																									1554	thunb	1
																									1555	thyme	1
																									1556	tijtijensis	1
																									1557	timber	1
																									1558	timiryazev	1
																									1559	ton	1
																									1560	toxicity	1
																									1561	transactions	1
																									1562	transcaucasia	1
																									1563	transgene	1
																									1564	transition	1
																									1565	transplanting	1
																									1566	transport	1
																									1567	transportation	1
																									1568	trees	1
																									1569	trial	1
																									1570	triphenyltetrazoliumchloride	1
																									1571	tropic	1
																									1572	tsema	1
																									1573	tsitsin	1
																									1574	tuberosus	1
																									1575	tulipa	1
																									1576	tumor	1
																									1577	turkey	1
																									1578	understanding	1
																									1579	unit	1
																									1580	upsurge	1
																									1581	urgency	1
																									1582	usage	1
																									1583	user	1
																									1584	utah	1
																									1585	vacuolation	1
																									1586	van	1
																									1587	variance	1
																									1588	vavilov	1
																									1589	vell	1
																									1590	velvet	1
																									1591	verrucate	1
																									1592	viciifolia	1
																									1593	vine	1
																									1594	vinifera	1
																									1595	virus	1
																									1596	vision	1
																									1597	vista	1
																									1598	viticulture	1
																									1599	vitro	1
																									1600	voucher	1
																									1601	vulnerability	1
																									1602	vulnerable	1
																									1603	walailak	1
																									1604	watt	1
																									1605	wawrzyniak	1
																									1606	wbdl	1
																									1607	weather	1
																									1608	welfare	1
																									1609	wendl	1
																									1610	western	1
																									1611	whereasc	1
																									1612	width	1
																									1613	wildflora	1
																									1614	witch	1
																									1615	yam	1
																									1616	zehntneri	1
																									1617	zemlja	1
																									1618	zinc	1
																									1619	zlatibor	1
																									1620	zone	1

## Sheet: Table S9
	Table S9. Term frequency by year in Topic 2
	1990s				1995s				2000s				2005s				2010s				2015s				2020s				2023s
	Ranking	Term	Frequency		Ranking	Term	Frequency		Ranking	Term	Frequency		Ranking	Term	Frequency		Ranking	Term	Frequency		Ranking	Term	Frequency		Ranking	Term	Frequency		Ranking	Term	Frequency
	1	freezing	45		1	temperature	51		1	temperature	45		1	seedling	39		1	temperature	40		1	stress	63		1	stress	136		1	gene	72
	2	membrane	34		2	membrane	46		2	concentration	32		2	temperature	36		2	gene	38		2	temperature	59		2	activity	94		2	stress	64
	3	temperature	28		3	gene	31		3	gene	26		3	tolerance	30		3	protein	34		3	activity	53		3	gene	94		3	temperature	45
	4	protein	23		4	protein	31		4	membrane	26		4	gene	29		4	activity	33		4	protein	51		4	protein	78		4	response	31
	5	concentration	21		5	freezing	30		5	sugar	26		5	protein	28		5	stress	28		5	gene	49		5	temperature	73		5	tolerance	31
	6	seed	19		6	protoplast	21		6	damage	25		6	acclimation	22		6	dehydrin	25		6	membrane	49		6	response	62		6	activity	30
	7	chloroplast	17		7	concentration	19		7	freezing	25		7	culture	22		7	water	23		7	tolerance	47		7	level	61		7	expression	30
	8	damage	17		8	water	19		8	tolerance	22		8	level	22		8	aminoacid	22		8	level	46		8	tolerance	58		8	protein	30
	9	protoplast	15		9	tissue	18		9	seedling	21		9	shoot	22		9	condition	22		9	freezing	43		9	change	51		9	aminoacid	28
	10	tree	15		10	aminoacid	17		10	winter	20		10	sugar	22		10	tissue	21		10	survival	40		10	reactiveoxygenspecie	45		10	damage	23
	11	thylakoid	13		11	damage	17		11	root	19		11	membrane	21		11	response	20		11	change	37		11	growth	44		11	mechanism	23
	12	activity	12		12	mitochondria	16		12	solute	19		12	winter	21		12	survival	20		12	seedling	37		12	aminoacid	43		12	membrane	23
	13	hardiness	12		13	change	15		13	tissue	19		13	leave	19		13	seedling	19		13	aminoacid	33		13	expression	43		13	resistance	23
	14	phase	12		14	chloroplast	15		14	acclimation	17		14	leaf	16		14	transcript	19		14	tissue	31		14	dehydrin	42		14	growth	22
	15	leave	11		15	increase	15		15	survival	16		15	survival	16		15	expression	17		15	dehydration	30		15	seedling	39		15	water	22
	16	proton	11		16	growth	14		16	protein	15		16	water	16		16	growth	17		16	seed	30		16	mechanism	36		16	seedling	21
	17	resistance	11		17	callus	13		17	pine	14		17	activity	15		17	tolerance	17		17	water	30		17	survival	34		17	change	20
	18	sugar	11		18	tolerance	13		18	water	14		18	root	15		18	level	16		18	dehydrin	29		18	damage	32		18	reactiveoxygenspecie	20
	19	bud	10		19	wheat	13		19	dehydration	13		19	condition	14		19	winter	16		19	storage	29		19	freezing	32		19	viability	20
	20	chemical	10		20	activity	12		20	freeze	13		20	stress	14		20	change	14		20	acclimation	28		20	dehydration	30		20	level	19
	21	increase	10		21	lowtemperature	12		21	freezethawingcycleingcycle	13		21	solution	13		21	freezing	13		21	response	27		21	process	29		21	crop	18
	22	injury	10		22	phase	12		22	accumulation	12		22	tissue	13		22	phase	13		22	viability	27		22	condition	27		22	development	18
	23	leaf	10		23	plasma	12		23	culture	12		23	xylem	13		23	culture	12		23	concentration	26		23	recovery	27		23	pollen	18
	24	material	10		24	shoot	12		24	injury	12		24	bud	12		24	lateembryogenesisabundantprotein	12		24	embryo	26		24	resistance	27		24	accumulation	17
	25	water	10		25	storage	12		25	stage	12		25	change	12		25	seed	12		25	injury	25		25	seed	27		25	cultivar	17
	26	glucose	9		26	thylakoid	12		26	wheat	12		26	protoplast	12		26	damage	11		26	pollen	25		26	accumulation	26		26	freezing	17
	27	level	9		27	calcium	11		27	change	11		27	suspension	12		27	drought	11		27	winter	25		27	membrane	26		27	metabolite	17
	28	change	8		28	crown	11		28	germination	11		28	variation	12		28	embryo	11		28	process	23		28	pollen	26		28	sodiumchloride	17
	29	cycle	8		29	culture	11		29	leave	11		29	vessel	12		29	abioticstress	10		29	mechanism	22		29	vitrification	26		29	process	16
	30	decrease	8		30	glycerol	11		30	oak	11		30	embolism	11		30	abscisicacid	10		30	reactiveoxygenspecie	22		30	salt	25		30	wheat	15
	31	electron	8		31	leave	11		31	protoplast	11		31	lipid	11		31	autumn	10		31	root	22		31	shoottip	25		31	ascorbicacid	13
	32	germination	8		32	stress	11		32	cryoagent	10		32	term	11		32	heat	10		32	arabidopsis	21		32	stage	25		32	stage	13
	33	loss	8		33	acclimation	10		33	glucose	10		33	antifreezeprotein	10		33	leave	10		33	factor	21		33	bud	23		33	survival	13
	34	moss	8		34	efficiency	10		34	hardiness	10		34	genotype	10		34	membrane	10		34	leave	21		34	water	23		34	acclimation	12
	35	photophosphorylation	8		35	glucose	10		35	action	9		35	injury	10		35	recovery	10		35	bud	20		35	lowtemperature	22		35	condition	12
	36	salt	8		36	injury	10		36	carbohydrate	9		36	methylation	10		36	shoot	10		36	condition	20		36	regulation	22		36	crepeatbindingfactor	12
	37	stress	8		37	solution	10		37	conductivity	9		37	sucrose	10		37	dehydration	9		37	culture	20		37	catalase	21		37	seed	12
	38	tissue	8		38	spinach	10		38	cultivar	9		38	technique	10		38	enzyme	9		38	expression	20		38	enzyme	21		38	barley	11
	39	tolerance	8		39	survival	10		39	spinach	9		39	transformation	10		39	grape	9		39	growth	20		39	development	20		39	bud	11
	40	winter	8		40	transition	10		40	system	9		40	accumulation	9		40	injury	9		40	leaf	20		40	embolism	20		40	culture	11
	41	freezethawingcycleingcycle	7		41	variation	10		41	america	8		41	field	9		41	mechanism	9		41	lowtemperature	20		41	exposure	20		41	exposure	11
	42	frost	7		42	ability	9		42	condition	8		42	fruit	9		42	stability	9		42	sugar	20		42	malondialdehyde	20		42	ice	11
	43	growth	7		43	bud	9		43	exposure	8		43	growth	9		43	tree	9		43	system	20		43	solution	19		43	initiation	11
	44	ratio	7		44	hardiness	9		44	flesh	8		44	incubation	9		44	acclimation	8		44	exposure	19		44	tissue	19		44	leaf	11
	45	twig	7		45	solute	9		45	growth	8		45	lowtemperature	9		45	accumulation	8		45	accumulation	18		45	antifreezeprotein	17		45	malondialdehyde	11
	46	ability	6		46	sucrose	9		46	increase	8		46	regrowth	9		46	center	8		46	damage	18		46	freezethawingcycleingcycle	17		46	tissue	11
	47	condition	6		47	suspension	9		47	leaf	8		47	woody	9		47	crown	8		47	heat	18		47	germination	17		47	antioxidant	10
	48	lipid	6		48	synthesis	9		48	mechanism	8		48	cabbage	8		48	cultivar	8		48	lipid	16		48	increase	17		48	dehydration	10
	49	protection	6		49	system	9		49	plasma	8		49	concentration	8		49	defoliation	8		49	production	16		49	lipid	17		49	freezethawingcycleingcycle	10
	50	protonemata	6		50	level	8		50	seed	8		50	electrolyteleakage	8		50	embolism	8		50	vitrification	16		50	plb	17		50	function	10
	51	red	6		51	microtubule	8		51	shoot	8		51	embryo	8		51	fructan	8		51	ability	14		51	winter	17		51	metabolism	10
	52	respiration	6		52	polypeptide	8		52	snow	8		52	freeze	8		52	fruit	8		52	clover	14		52	acclimation	16		52	pathway	10
	53	transport	6		53	resistance	8		53	sucrose	8		53	freezethawingcycleingcycle	8		53	genotype	8		53	generation	14		53	crop	16		53	product	10
	54	aminoacid	5		54	vesicle	8		54	taxa	8		54	freezing	8		54	lowtemperature	8		54	glycerol	14		54	loss	16		54	production	10
	55	climate	5		55	capacity	7		55	tree	8		55	regeneration	8		55	sequence	8		55	peroxidation	14		55	segment	16		55	step	10
	56	dimethylsulfoxide	5		56	condition	7		56	variation	8		56	seed	8		56	spring	8		56	recovery	14		56	superoxidedismutase	16		56	system	10
	57	factor	5		57	cryoprotection	7		57	abscisicacid	7		57	site	8		57	approach	7		57	term	14		57	xylem	16		57	winter	10
	58	inactivation	5		58	cultivar	7		58	bark	7		58	tobacco	8		58	carbohydrate	7		58	tree	14		58	antioxidant	15		58	alkali	9
	59	plasma	5		59	dehydration	7		59	cladode	7		59	transport	8		59	cycle	7		59	crop	13		59	function	15		59	application	9
	60	polyethyleneglycol	5		60	ethyleneglycol	7		60	decrease	7		60	tree	8		60	desiccation	7		60	germplasm	13		60	heat	15		60	approach	9
	61	seedling	5		61	exotherm	7		61	drought	7		61	vesicle	8		61	mutation	7		61	bilayer	12		61	structure	15		61	cycle	9
	62	sodiumchloride	5		62	import	7		62	electrolyteleakage	7		62	amount	7		62	pattern	7		62	electrolyteleakage	12		62	sugar	15		62	date	9
	63	spinach	5		63	leaf	7		63	embryo	7		63	conductivity	7		63	root	7		63	germination	12		63	transcript	15		63	engineering	9
	64	stroma	5		64	mesophyll	7		64	expression	7		64	damage	7		64	site	7		64	lianas	12		64	ascorbicacid	14		64	factor	9
	65	sucrose	5		65	photosynthesis	7		65	level	7		65	enzyme	7		65	stage	7		65	pretreatment	12		65	compound	14		65	glutathione	9
	66	system	5		66	property	7		66	polyethyleneglycol	7		66	evergreen	7		66	storage	7		66	catalase	11		66	event	14		66	index	9
	67	thaw	5		67	rfo	7		67	slash	7		67	lych	7		67	sugar	7		67	compound	11		67	region	14		67	lowtemperature	9
	68	weight	5		68	sugar	7		68	spring	7		68	ovata	7		68	arabidopsis	6		68	cultivar	11		68	repair	14		68	peroxidase	9
	69	atp	4		69	taxol	7		69	starch	7		69	recovery	7		69	cladode	6		69	cycle	11		69	antioxidantenzyme	13		69	recovery	9
	70	enzyme	4		70	transport	7		70	type	7		70	size	7		70	component	6		70	development	11		70	arabidopsis	13		70	starch	9
	71	evidence	4		71	winter	7		71	var	7		71	storage	7		71	dot	6		71	enzyme	11		71	climate	13		71	stem	9
	72	floret	4		72	clone	6		72	zinc	7		72	temperate	7		72	freezethawingcycleingcycle	6		72	malondialdehyde	11		72	crepeatbindingfactor	13		72	superoxidedismutase	9
	73	flower	4		73	datum	6		73	coleorhiza	6		73	vitrification	7		73	hydrophilin	6		73	marker	11		73	cycle	13		73	tree	9
	74	freeze	4		74	formation	6		74	combination	6		74	abscisicacid	6		74	preservation	6		74	metabolite	11		74	field	13		74	abioticstress	8
	75	inhibition	4		75	integration	6		75	cytoplasm	6		75	cladode	6		75	production	6		75	resistance	11		75	injury	13		75	adaptation	8
	76	lettuce	4		76	permeability	6		76	fragilis	6		76	cycling	6		76	regulation	6		76	starch	11		76	pathway	13		76	arabidopsis	8
	77	location	4		77	pollen	6		77	frost	6		77	event	6		77	resistance	6		77	step	11		77	production	13		77	component	8
	78	oxidation	4		78	probe	6		78	male	6		78	factor	6		78	salt	6		78	variation	11		78	apy	12		78	cryoprotectiveagent	8
	79	photosystemii	4		79	salt	6		79	parent	6		79	hardiness	6		79	structure	6		79	abscisicacid	10		79	cavitation	12		79	degradation	8
	80	rehydration	4		80	synthase	6		80	planttissue	6		80	improvement	6		80	term	6		80	desiccation	10		80	factor	12		80	dehydrin	8
	81	relationship	4		81	uptake	6		81	process	6		81	laurina	6		81	alfalfa	5		81	dormancy	10		81	flower	12		81	embryo	8
	82	release	4		82	aminoacidbetaine	5		82	quality	6		82	loss	6		82	bmy	5		82	impact	10		82	ice	12		82	freeze	8
	83	root	4		83	aspect	5		83	radicle	6		83	malondialdehyde	6		83	cryo	5		83	loss	10		83	leaf	12		83	fruit	8
	84	rupture	4		84	atp	5		84	recovery	6		84	plantlet	6		84	datum	5		84	population	10		84	mdh	12		84	material	8
	85	solution	4		85	atpase	5		85	response	6		85	plasma	6		85	factor	5		85	shoottip	10		85	peroxidase	12		85	mstrg	8
	86	spring	4		86	barley	5		86	shoottip	6		86	process	6		86	glucanase	5		86	spring	10		86	rice	12		86	phase	8
	87	starch	4		87	freezethawingcycleingcycle	5		87	stress	6		87	spring	6		87	increase	5		87	stage	10		87	type	12		87	polyamine	8
	88	supercooling	4		88	inside	5		88	tannin	6		88	system	6		88	leaf	5		88	variety	10		88	apsk	11		88	pretreatment	8
	89	surface	4		89	leakage	5		89	thylakoid	6		89	viability	6		89	potential	5		89	wheat	10		89	cryoprotection	11		89	storage	8
	90	thawing	4		90	lectin	5		90	activity	5		90	wheat	6		90	region	5		90	blade	9		90	defense	11		90	antifreezeprotein	7
	91	trehalose	4		91	lipid	5		91	amount	5		91	zone	6		91	regrowth	5		91	chloroplast	9		91	germplasm	11		91	characteristic	7
	92	vacuole	4		92	maize	5		92	carrot	5		92	apple	5		92	salinity	5		92	cryotolerance	9		92	leave	11		92	compound	7
	93	wall	4		93	oleracea	5		93	chloroplast	5		93	asparagus	5		93	starch	5		93	decrease	9		93	liposome	11		93	datum	7
	94	xylem	4		94	pattern	5		94	consumption	5		94	atpase	5		94	strawberry	5		94	function	9		94	peroxidation	11		94	family	7
	95	yield	4		95	pool	5		95	copper	5		95	budburst	5		95	tobacco	5		95	increase	9		95	potato	11		95	heatshockfactor	7
	96	acclimation	3		96	possibility	5		96	cover	5		96	calcium	5		96	transition	5		96	integrity	9		96	preservation	11		96	highland	7
	97	betula	3		97	preservation	5		97	cryoprotection	5		97	carbohydrate	5		97	twig	5		97	interaction	9		97	procedure	11		97	hydrogenperoxide	7
	98	blackcurrant	3		98	process	5		98	eggphosphatidylcholine	5		98	characteristic	5		98	ultrastructure	5		98	molecule	9		98	system	11		98	impact	7
	99	buffer	3		99	proton	5		99	embolism	5		99	clone	5		99	ability	4		99	phenolic	9		99	term	11		99	improvement	7
	100	carbondioxide	3		100	regenerant	5		100	factor	5		100	component	5		100	amount	4		100	region	9		100	transcriptionfactor	11		100	increase	7
	101	chloride	3		101	response	5		101	hybrid	5		101	crassifolius	5		101	basis	4		101	rice	9		101	abioticstress	10		101	induction	7
	102	cooling	3		102	restrictionfragmentlengthpolymorphism	5		102	interaction	5		102	cultivar	5		102	capacity	4		102	unit	9		102	application	10		102	model	7
	103	cryoprotection	3		103	rice	5		103	loss	5		103	distribution	5		103	carbondioxide	4		103	antioxidant	8		103	concentration	10		103	phytoplanthormone	7
	104	culture	3		104	rye	5		104	lowtemperature	5		104	formation	5		104	climate	4		104	antioxidantenzyme	8		104	cryo	10		104	strategy	7
	105	dehardening	3		105	seedling	5		105	mixture	5		105	fraction	5		105	cocoa	4		105	apple	8		105	efficiency	10		105	sugar	7
	106	desiccation	3		106	site	5		106	pinus	5		106	increase	5		106	deficit	4		106	application	8		106	hydrogenperoxide	10		106	technique	7
	107	distribution	3		107	spinacia	5		107	polypeptide	5		107	isolation	5		107	density	4		107	ascorbicacid	8		107	meristem	10		107	variation	7
	108	exotherm	3		108	stability	5		108	resistance	5		108	lor	5		108	dormancy	4		108	axis	8		108	model	10		108	ability	6
	109	exposure	3		109	term	5		109	stability	5		109	model	5		109	dryweight	4		109	basis	8		109	polyamine	10		109	alkalistress	6
	110	extent	3		110	triticum	5		110	superoxidedismutase	5		110	nbt	5		110	embryos	4		110	characteristic	8		110	potential	10		110	antioxidantenzyme	6
	111	fixation	3		111	accumulation	4		111	tuber	5		111	peroxidation	5		111	event	4		111	coldstress	8		111	ppe	10		111	argininedecarboxylase	6
	112	formation	3		112	apple	4		112	acidification	4		112	petiole	5		112	exposure	4		112	component	8		112	regeneration	10		112	biosynthesis	6
	113	fructose	3		113	carbohydrate	4		113	astringency	4		113	phase	5		113	extent	4		113	cryoprotection	8		113	technique	10		113	caspica	6
	114	glycerol	3		114	composition	4		114	bud	4		114	product	5		114	field	4		114	datum	8		114	viability	10		114	catalase	6
	115	hardseededness	3		115	depolymerization	4		115	canister	4		115	production	5		115	fluorescence	4		115	embolism	8		115	apoptosis	9		115	conservation	6
	116	intensity	3		116	ecori	4		116	chamber	4		116	resistance	5		116	freeze	4		116	environment	8		116	conservation	9		116	diversity	6
	117	japan	3		117	electron	4		117	composition	4		117	response	5		117	germplasm	4		117	freezethawingcycleingcycle	8		117	culture	9		117	fas	6
	118	limit	3		118	embryo	4		118	cryostorage	4		118	rye	5		118	glucose	4		118	gel	8		118	decrease	9		118	formation	6
	119	mitochondria	3		119	event	4		119	cycle	4		119	selection	5		119	hardiness	4		119	hardening	8		119	dormancy	9		119	genotype	6
	120	nature	3		120	faba	4		120	dimethylsulfoxide	4		120	snr	5		120	induction	4		120	humifusum	8		120	drought	9		120	germplasm	6
	121	oleracea	3		121	family	4		121	electrolyte	4		121	status	5		121	integrity	4		121	shoot	8		121	embryo	9		121	land	6
	122	osmosisl	3		122	fischer	4		122	elongation	4		122	stem	5		122	meristem	4		122	status	8		122	horticultural	9		122	leave	6
	123	pathway	3		123	flower	4		123	frequency	4		123	strawberry	5		123	restriction	4		123	temperate	8		123	index	9		123	length	6
	124	permeability	3		124	fluorochromaticreaction	4		124	fructan	4		124	transfer	5		124	shoottip	4		124	ultrastructure	8		124	metabolism	9		124	lipid	6
	125	phosphate	3		125	frost	4		125	function	4		125	ttc	5		125	spinulifera	4		125	wildtype	8		125	pyruvatedehydrogenase	9		125	mirnas	6
	126	populus	3		126	fructan	4		126	imbibition	4		126	uptake	5		126	step	4		126	blueberry	7		126	sorbitol	9		126	norway	6
	127	preparation	3		127	function	4		127	index	4		127	variability	5		127	sucrose	4		127	callus	7		127	spring	9		127	photosynthesis	6
	128	response	3		128	glass	4		128	nonpenetrating	4		128	air	4		128	system	4		128	chlorophyll	7		128	strategy	9		128	polyrhiza	6
	129	salix	3		129	golden	4		129	oleracea	4		129	aquaporin	4		129	technique	4		129	conductivity	7		129	sucrose	9		129	preservation	6
	130	scanningelectronmicroscopy	3		130	gradient	4		130	oxygen	4		130	callus	4		130	tip	4		130	cryo	7		130	sweetpotato	9		130	ratio	6
	131	sulfate	3		131	gustav	4		131	phase	4		131	cereal	4		131	tracheid	4		131	duration	7		131	vegetation	9		131	regulation	6
	132	suspension	3		132	hybridization	4		132	preculture	4		132	combination	4		132	vinifera	4		132	embryonicaxe	7		132	alfalfa	8		132	salt	6
	133	tortula	3		133	inhibition	4		133	pretreatment	4		133	cryoprotectin	4		133	air	3		133	evidence	7		133	amurensis	8		133	signal	6
	134	uptake	3		134	injection	4		134	property	4		134	diameter	4		134	alteration	3		134	field	7		134	ascorbateperoxidase	8		134	simulation	6
	135	volume	3		135	investigation	4		135	protection	4		135	eil	4		135	apoplast	3		135	flower	7		135	caspase	8		135	soda	6
	136	achievement	2		136	model	4		136	ratio	4		136	exposure	4		136	artbio	3		136	formation	7		136	climatechange	8		136	stability	6
	137	acidification	2		137	nicotiana	4		137	reduction	4		137	fall	4		137	availability	3		137	glutathione	7		137	coldstress	8		137	telomere	6
	138	action	2		138	phosphate	4		138	regrowth	4		138	germplasm	4		138	bark	3		138	heatshockfactor	7		138	composition	8		138	twig	6
	139	activation	2		139	photophosphorylation	4		139	sap	4		139	hydraulic	4		139	barley	3		139	hypericum	7		139	distribution	8		139	abscisicacid	5
	140	aggregation	2		140	profile	4		140	sessile	4		140	inactivation	4		140	beta	3		140	ice	7		140	explant	8		140	acid	5
	141	amount	2		141	ratio	4		141	tobacco	4		141	influence	4		141	box	3		141	influence	7		141	family	8		141	alfalfa	5
	142	body	2		142	regeneration	4		142	unfrozen	4		142	integrity	4		142	capability	3		142	material	7		142	hybrid	8		142	artemisinin	5
	143	callus	2		143	restriction	4		143	unsaturation	4		143	interaction	4		143	chilling	3		143	melatonin	7		143	hypericum	8		143	askin	5
	144	capacity	2		144	rna	4		144	aminoacid	3		144	investigation	4		144	chromosome	3		144	metabolic	7		144	methylation	8		144	callus	5
	145	chain	2		145	root	4		145	behavior	3		145	laboratory	4		145	class	3		145	oxygen	7		145	organ	8		145	combination	5
	146	characteristic	2		146	sativa	4		146	chickpea	3		146	march	4		146	combination	3		146	phase	7		146	planthormone	8		146	concentration	5
	147	coat	2		147	sodiumchloride	4		147	chromosome	3		147	measurement	4		147	conservation	3		147	regulation	7		147	profile	8		147	conductivity	5
	148	component	2		148	stuttgart	4		148	compound	3		148	morphology	4		148	cryoprotection	3		148	solution	7		148	signal	8		148	correlation	5
	149	composition	2		149	tuberosum	4		149	cyclitol	3		149	october	4		149	cushion	3		149	transcript	7		149	trait	8		149	doy	5
	150	coupling	2		150	variance	4		150	december	3		150	parenchyma	4		150	degradation	3		150	adaptation	6		150	wrky	8		150	efficiency	5
	151	depeg	2		151	wall	4		151	dehardening	3		151	paromomycin	4		151	dehydringene	3		151	approach	6		151	ability	7		151	environment	5
	152	deposition	2		152	abscisicacid	3		152	development	3		152	pcr	4		152	denaturation	3		152	carbohydrate	6		152	abioticstresss	7		152	field	5
	153	destabilization	2		153	air	3		153	disintegration	3		153	penten	4		153	development	3		153	cation	6		153	acid	7		153	garlic	5
	154	differentialthermalanalysis	2		154	assay	3		154	disruption	3		154	planttissue	4		154	domain	3		154	composition	6		154	adaptation	7		154	information	5
	155	disruption	2		155	bamhi	3		155	duration	3		155	primer	4		155	embryogenesis	3		155	conservation	6		155	bacteria	7		155	loss	5
	156	dissociation	2		156	behaviour	3		156	enzyme	3		156	rapd	4		156	emission	3		156	cooling	6		156	carbohydrate	7		156	message	5
	157	dta	2		157	binding	3		157	ethyleneglycol	3		157	reduction	4		157	ethylene	3		157	defense	6		157	characteristic	7		157	metabolic	5
	158	efficiency	2		158	biology	3		158	extreme	3		158	relaxation	4		158	extract	3		158	drought	6		158	chlorophyll	7		158	palm	5
	159	embden	2		159	blueberry	3		159	fall	3		159	rootstock	4		159	family	3		159	frost	6		159	disturbance	7		159	physiology	5
	160	epicotyls	2		160	brij	3		160	family	3		160	shoottip	4		160	form	3		160	fruit	6		160	finding	7		160	planthormone	5
	161	february	2		161	characteristic	3		161	foliage	3		161	spinosus	4		161	frost	3		161	investigation	6		161	freeze	7		161	potential	5
	162	fibril	2		162	cladode	3		162	fraction	3		162	stability	4		162	habitat	3		162	measurement	6		162	induction	7		162	property	5
	163	field	2		163	component	3		163	germplasm	3		163	taguchi	4		163	ice	3		163	metabolism	6		163	paper	7		163	protection	5
	164	fixative	2		164	compound	3		164	glycolipid	3		164	thaw	4		164	lag	3		164	myrtillus	6		164	pattern	7		164	relationship	5
	165	flow	2		165	cryotolerance	3		165	hondurensis	3		165	voc	4		165	lipid	3		165	plasma	6		165	photosynthesis	7		165	rna	5
	166	gel	2		166	desiccation	3		166	hydrogenion	3		166	vocs	4		166	locus	3		166	procedure	6		166	post	7		166	rvcab	5
	167	genera	2		167	division	3		167	khz	3		167	adult	3		167	loss	3		167	ratio	6		167	protection	7		167	sequence	5
	168	gentianose	2		168	dormancy	3		168	komatsuna	3		168	age	3		168	maltose	3		168	reduction	6		168	quality	7		168	somaticembryosgenesis	5
	169	gradient	2		169	electrolyte	3		169	liposome	3		169	anion	3		169	marker	3		169	relationship	6		169	relationship	7		169	somaticembryoss	5
	170	hedw	2		170	embryogeniccallus	3		170	maize	3		170	application	3		170	metabolism	3		170	rumeliacum	6		170	shoot	7		170	spruce	5
	171	hokkaido	2		171	exposure	3		171	metabolic	3		171	approach	3		171	methane	3		171	stability	6		171	step	7		171	substance	5
	172	hydroponic	2		172	factor	3		172	mhz	3		172	arabidopsis	3		172	methylation	3		172	superoxidedismutase	6		172	storage	7		172	transcript	5
	173	ice	2		173	field	3		173	minute	3		173	autumn	3		173	mountain	3		173	thaliana	6		173	tree	7		173	virus	5
	174	immersion	2		174	fraction	3		174	model	3		174	barley	3		174	novo	3		174	candidate	5		174	variation	7		174	yield	5
	175	inability	2		175	freeze	3		175	mol	3		175	comparison	3		175	onset	3		175	capacity	5		175	vessel	7		175	abioticstresss	4
	176	involvement	2		176	grain	3		176	needle	3		176	compound	3		176	osmosislarity	3		176	center	5		176	abundance	6		176	amount	4
	177	isolation	2		177	hordeum	3		177	opuntia	3		177	constitution	3		177	peach	3		177	chinensis	5		177	anion	6		177	biology	4
	178	japonica	2		178	hydration	3		178	ozone	3		178	crop	3		178	peroxidation	3		178	chlorophyllfluorescence	5		178	autumn	6		178	candidate	4
	179	layer	2		179	hydrolysis	3		179	persimmon	3		179	datum	3		179	plasma	3		179	combination	5		179	blueberry	6		179	chlorophyll	4
	180	length	2		180	initiation	3		180	plantmaterial	3		180	decrease	3		180	pogonatum	3		180	cryobiology	5		180	combination	6		180	conifer	4
	181	light	2		181	loss	3		181	plate	3		181	efficiency	3		181	portion	3		181	cryoprotectiveagent	5		181	conductivity	6		181	cryogeny	4
	182	march	2		182	lte	3		182	procedure	3		182	encapsulationdehydration	3		182	process	3		182	cryosolvent	5		182	cultivar	6		182	decarboxylase	4
	183	means	2		183	marker	3		183	proportion	3		183	endocytosis	3		183	proportion	3		183	destruction	5		183	death	6		183	desiccation	4
	184	measurement	2		184	material	3		184	protrusion	3		184	examination	3		184	protoplast	3		184	dimethylsulfoxide	5		184	environment	6		184	determination	4
	185	meyer	2		185	maturation	3		185	rehydration	3		185	explant	3		185	reactivation	3		185	dot	5		185	fatigue	6		185	dormancy	4
	186	meyerhof	2		186	mechanism	3		186	relation	3		186	expression	3		186	reference	3		186	effort	5		186	flavonoid	6		186	dta	4
	187	mobility	2		187	metabolism	3		187	sativa	3		187	frost	3		187	regeneration	3		187	fall	5		187	fold	6		187	dynamic	4
	188	monogalactosyldiacylglycerol	2		188	nucleation	3		188	spinacia	3		188	function	3		188	rhizome	3		188	genotype	5		188	hydrophobic	6		188	energy	4
	189	origin	2		189	opuntia	3		189	stem	3		189	ice	3		189	riparia	3		189	hydrogenperoxide	5		189	information	6		189	environmentalcondition	4
	190	osmosislalitie	2		190	organelle	3		190	subzero	3		190	inhibitor	3		190	robusta	3		190	imbibition	5		190	lmao	6		190	explant	4
	191	osmosislality	2		191	oryza	3		191	summer	3		191	kanamycin	3		191	set	3		191	indicator	5		191	magnolia	6		191	finding	4
	192	parnas	2		192	physiol	3		192	supply	3		192	maize	3		192	skin	3		192	malus	5		192	paeonia	6		192	ginseng	4
	193	pattern	2		193	plasmolysis	3		193	suspension	3		193	millet	3		193	snow	3		193	media	5		193	pressure	6		193	heat	4
	194	phospholipid	2		194	plate	3		194	synthesis	3		194	mpa	3		194	somaticembryosgenesis	3		194	model	5		194	resource	6		194	indicator	4
	195	plastocyanin	2		195	precursor	3		195	taigu	3		195	msap	3		195	summer	3		195	mutant	5		195	root	6		195	interaction	4
	196	polypeptide	2		196	preparation	3		196	term	3		196	oat	3		196	symptom	3		196	onset	5		196	scale	6		196	iris	4
	197	polyribosome	2		197	pretreatment	3		197	trait	3		197	origin	3		197	synthesis	3		197	pathway	5		197	sequence	6		197	light	4
	198	potato	2		198	primordia	3		198	trehalose	3		198	paper	3		198	table	3		198	perforatum	5		198	sodiumchloride	6		198	maturation	4
	199	potential	2		199	production	3		199	ttc	3		199	parallel	3		199	target	3		199	performance	5		199	solute	6		199	measurement	4
	200	preservation	2		200	recovery	3		200	viability	3		200	pattern	3		200	tata	3		200	peroxidase	5		200	substance	6		200	molecule	4
	201	property	2		201	release	3		201	wall	3		201	pcmbs	3		201	transcription	3		201	preservation	5		201	swcnts	6		201	nanguo	4
	202	quantity	2		202	snow	3		202	xylem	3		202	photosystem	3		202	transfection	3		202	property	5		202	synthesis	6		202	nanoparticle	4
	203	reagent	2		203	somaticembryoss	3		203	yield	3		203	piece	3		203	variation	3		203	protection	5		203	temperate	6		203	orchard	4
	204	reduction	2		204	sperm	3		204	acquisition	2		204	plantmaterial	3		204	viability	3		204	regard	5		204	thaliana	6		204	pco	4
	205	ref	2		205	spring	3		205	adaptation	2		205	ploidy	3		205	vigor	3		205	report	5		205	tool	6		205	peroxidation	4
	206	resonance	2		206	starch	3		206	adjustment	2		206	polymorphism	3		206	vitrification	3		206	segment	5		206	tuber	6		206	planttissue	4
	207	rye	2		207	stem	3		207	advance	2		207	polypeptide	3		207	abundance	2		207	selection	5		207	vitrificationsolution	6		207	plantvitrificationsolution	4
	208	sensitivity	2		208	stroma	3		208	air	2		208	procedure	3		208	adjustment	2		208	size	5		208	wall	6		208	plateau	4
	209	significance	2		209	substance	3		209	analog	2		209	profile	3		209	antibody	2		209	source	5		209	abscisicacid	5		209	procedure	4
	210	space	2		210	surfactant	3		210	apex	2		210	ptr	3		210	antifreeze	2		210	sucrose	5		210	age	5		210	proliferation	4
	211	spinacia	2		211	texture	3		211	arabidopsis	2		211	regime	3		211	assay	2		211	synthesis	5		211	alpine	5		211	propagation	4
	212	stability	2		212	tobacco	3		212	asparagus	2		212	rise	3		212	assessment	2		212	technique	5		212	betula	5		212	qinghai	4
	213	stage	2		213	tool	3		213	atpase	2		213	sibling	3		213	association	2		213	technology	5		213	biosynthesis	5		213	regrowth	4
	214	storage	2		214	tree	3		214	avena	2		214	solute	3		214	australasica	2		214	tomentosum	5		214	capacity	5		214	salinisation	4
	215	structure	2		215	vulgare	3		215	bahamensis	2		215	sorghum	3		215	base	2		215	tool	5		215	center	5		215	salinity	4
	216	subunit	2		216	amount	2		216	branch	2		216	sum	3		216	behaviour	2		216	transformation	5		216	collection	5		216	sensor	4
	217	summer	2		217	annealing	2		217	bric	2		217	summer	3		217	berry	2		217	vaccinium	5		217	community	5		217	seq	4
	218	survival	2		218	autumn	2		218	cabbage	2		218	whey	3		218	biology	2		218	vessel	5		218	correlation	5		218	shoot	4
	219	synthesis	2		219	bacteria	2		219	calculation	2		219	abies	2		219	biosynthesis	2		219	vitrificationsolution	5		219	datum	5		219	solution	4
	220	technique	2		220	bar	2		220	capacity	2		220	ability	2		220	branch	2		220	yield	5		220	dehydrogenase	5		220	sperminesynthase	4
	221	term	2		221	bean	2		221	catalase	2		221	aflp	2		221	brassica	2		221	alfalfa	4		221	desiccation	5		221	stone	4
	222	uncoupling	2		222	birch	2		222	cephalonica	2		222	almond	2		222	bromegrass	2		222	alteration	4		222	dombeyi	5		222	suc	4
	223	unfolding	2		223	blackberry	2		223	chlorophyll	2		223	alteration	2		223	bubble	2		223	amount	4		223	dot	5		223	sucrose	4
	224	viability	2		224	carbondioxide	2		224	chromatography	2		224	aminoacid	2		224	bud	2		224	antibody	4		224	evidence	5		224	term	4
	225	abel	1		225	cereal	2		225	circuit	2		225	anthocyanin	2		225	callus	2		225	assessment	4		225	extent	5		225	transduction	4
	226	abie	1		226	cereale	2		226	class	2		226	apex	2		226	caps	2		226	beta	4		226	flavonol	5		226	variety	4
	227	absorber	1		227	chamber	2		227	clover	2		227	apoplast	2		227	caribou	2		227	biosynthesis	4		227	form	5		227	wall	4
	228	accompanie	1		228	character	2		228	comparison	2		228	barrier	2		228	chaperone	2		228	ccp	4		228	fruit	5		228	woody	4
	229	account	1		229	chemical	2		229	consequence	2		229	biennis	2		229	characterization	2		229	chickpea	4		229	glutathionereductase	5		229	action	3
	230	accumulation	1		230	chloride	2		230	coupling	2		230	binding	2		230	citrus	2		230	coefficient	4		230	impact	5		230	agriculture	3
	231	achene	1		231	cold	2		231	cryoprotectin	2		231	break	2		231	coli	2		231	cold	4		231	influence	5		231	air	3
	232	acquisition	1		232	compartmentation	2		232	cryosensitizer	2		232	breeding	2		232	competence	2		232	collection	4		232	isolate	5		232	alteration	3
	233	acta	1		233	competence	2		233	darkness	2		233	ceanothus	2		233	concentration	2		233	comparison	4		233	light	5		233	characterization	3
	234	adp	1		234	complex	2		234	datum	2		234	channel	2		234	conclusions	2		234	correlation	4		234	limit	5		234	chemistry	3
	235	air	1		235	cosmid	2		235	destabilization	2		235	chickpea	2		235	consensus	2		235	cryostorage	4		235	maintenance	5		235	choice	3
	236	aliquot	1		236	coupling	2		236	diameter	2		236	citrus	2		236	cooling	2		236	cryosurvival	4		236	material	5		236	climate	3
	237	alteration	1		237	crop	2		237	digalactosyldiacylglycerol	2		237	cluster	2		237	copy	2		237	dopc	4		237	melatonin	5		237	climatechange	3
	238	annals	1		238	cytosol	2		238	dissociation	2		238	coefficient	2		238	cryostorage	2		238	efficiency	4		238	metabolite	5		238	coldstress	3
	239	arabidopsis	1		239	decline	2		239	division	2		239	conductance	2		239	cytosol	2		239	embryogenesis	4		239	molecule	5		239	collection	3
	240	arena	1		240	degradation	2		240	electrophoresis	2		240	conifer	2		240	deacclimation	2		240	embryos	4		240	nep	5		240	composition	3
	241	array	1		241	desiree	2		241	emergence	2		241	conservation	2		241	defence	2		241	endodormancy	4		241	nitrogen	5		241	cone	3
	242	article	1		242	development	2		242	environment	2		242	core	2		242	dehydroascorbicacidreductase	2		242	ethyleneglycol	4		242	nucleation	5		242	copper	3
	243	atmosphere	1		243	differentialscanningcalorimetry	2		243	ether	2		243	cryo	2		243	distribution	2		243	evaluation	4		243	oak	5		243	depth	3
	244	atpase	1		244	dimethylsulfoxide	2		244	etioplast	2		244	cryoinjury	2		244	division	2		244	extent	4		244	occurrence	5		244	differentiallyexpressedgene	3
	245	attention	1		245	dissociation	2		245	evidence	2		245	decay	2		245	ebna	2		245	family	4		245	oleracea	5		245	dilution	3
	246	aucuba	1		246	distribution	2		246	expansion	2		246	deficit	2		246	efficiency	2		246	feature	4		246	pcr	5		246	distribution	3
	247	aucuparia	1		247	domestica	2		247	extent	2		247	dehardening	2		247	energy	2		247	february	4		247	peach	5		247	drought	3
	248	ausl	1		248	dta	2		248	fattyacid	2		248	demand	2		248	escherichia	2		248	fluorescence	4		248	perforatum	5		248	enzyme	3
	249	autumn	1		249	dupont	2		249	february	2		249	dependence	2		249	evaluation	2		249	forest	4		249	phase	5		249	flavonoid	3
	250	avoidance	1		250	editing	2		250	fidelity	2		250	dulcis	2		250	existence	2		250	hardiness	4		250	plantvitrificationsolution	5		250	food	3
	251	azalea	1		251	energy	2		251	fluorescence	2		251	duration	2		251	fattyacid	2		251	hydrogen	4		251	pretreatment	5		251	gold	3
	252	basis	1		252	enzyme	2		252	fragment	2		252	effort	2		252	firma	2		252	hypothesis	4		252	pro	5		252	habitat	3
	253	behaviour	1		253	equilibrium	2		253	fructose	2		253	electron	2		253	flower	2		253	icp	4		253	productivity	5		253	influence	3
	254	betaine	1		254	expression	2		254	fruit	2		254	electrophoresis	2		254	fructose	2		254	immersion	4		254	respiration	5		254	injury	3
	255	binding	1		255	extent	2		255	gel	2		255	elevation	2		255	function	2		255	kalmianum	4		255	rna	5		255	issue	3
	256	biochim	1		256	ficus	2		256	glycol	2		256	embryos	2		256	functionality	2		256	laboratory	4		256	rye	5		256	kao	3
	257	biomembrane	1		257	frostguard	2		257	greenhouse	2		257	engineering	2		257	gas	2		257	leakage	4		257	source	5		257	knowledge	3
	258	biophy	1		258	fructose	2		258	ground	2		258	environment	2		258	germination	2		258	location	4		258	spinach	5		258	lncrnas	3
	259	boidinii	1		259	fruit	2		259	import	2		259	evening	2		259	glassy	2		259	manipulation	4		259	summer	5		259	mass	3
	260	bolting	1		260	ftir	2		260	inactivation	2		260	evidence	2		260	grapevine	2		260	meristem	4		260	sunflower	5		260	meristem	3
	261	bonding	1		261	galactinol	2		261	induction	2		261	family	2		261	greenfluorescentprotein	2		261	microarray	4		261	thaw	5		261	methylation	3
	262	botany	1		262	galactosyltransferase	2		262	integrity	2		262	flux	2		262	headspace	2		262	microscopy	4		262	transgenic	5		262	musa	3
	263	brassica	1		263	gel	2		263	investigate	2		263	forest	2		263	houer	2		263	mortality	4		263	transition	5		263	mutant	3
	264	breakdown	1		264	germination	2		264	leakage	2		264	formazan	2		264	hydrocarbon	2		264	nigrum	4		264	understanding	5		264	nature	3
	265	brid	1		265	grape	2		265	lipid	2		265	formosana	2		265	hypericin	2		265	pattern	4		265	warming	5		265	paper	3
	266	bundle	1		266	hardening	2		266	liquidmedium	2		266	gel	2		266	hypericum	2		266	pcr	4		266	woody	5		266	pattern	3
	267	burst	1		267	hindiii	2		267	magnitude	2		267	glc	2		267	hypothesis	2		267	post	4		267	adjustment	4		267	peach	3
	268	bush	1		268	hydrogel	2		268	mass	2		268	glucose	2		268	inactivation	2		268	potential	4		268	alkaline	4		268	perennial	3
	269	cabbage	1		269	ice	2		269	measurement	2		269	heat	2		269	indica	2		269	preculture	4		269	approach	4		269	picea	3
	270	calcium	1		270	imbibition	2		270	meristem	2		270	hypothesis	2		270	indicator	2		270	pressure	4		270	bank	4		270	plantmaterial	3
	271	candida	1		271	immersion	2		271	methanol	2		271	immersion	2		271	inermis	2		271	regeneration	4		271	beech	4		271	proline	3
	272	caprea	1		272	incubation	2		272	mode	2		272	incidence	2		272	information	2		272	rna	4		272	blue	4		272	quality	3
	273	carbohydrate	1		273	indica	2		273	monogalactosyldiacylglycerol	2		273	indicator	2		273	inodora	2		273	saccharide	4		273	bryophyte	4		273	quantum	3
	274	carbonicacid	1		274	ion	2		274	monomethyl	2		274	induction	2		274	intensity	2		274	season	4		274	budbreak	4		274	region	3
	275	care	1		275	length	2		275	nature	2		275	inversion	2		275	intersection	2		275	set	4		275	chamber	4		275	requirement	3
	276	ceratodon	1		276	light	2		276	oat	2		276	involvement	2		276	key	2		276	shock	4		276	china	4		276	rnaseq	3
	277	charge	1		277	malus	2		277	october	2		277	lesion	2		277	lactate	2		277	siberia	4		277	chloride	4		277	segment	3
	278	chlorideion	1		278	mannitol	2		278	pattern	2		278	limitation	2		278	manner	2		278	sitosterol	4		278	circle	4		278	set	3
	279	chlorophyllfluorescence	1		279	measurement	2		279	penetrating	2		279	material	2		279	metabolite	2		279	skin	4		279	component	4		279	somaticembryos	3
	280	citrus	1		280	microscopy	2		280	permeating	2		280	mer	2		280	methods	2		280	strategy	4		280	cryostorage	4		280	structure	3
	281	city	1		281	monatol	2		281	petri	2		281	meristem	2		281	model	2		281	structure	4		281	cytoplasm	4		281	sylvestris	3
	282	class	1		282	moss	2		282	phenomenon	2		282	metabolite	2		282	modulation	2		282	vitis	4		282	deposition	4		282	synthesis	3
	283	cloud	1		283	night	2		283	photophosphorylation	2		283	methylationsensitiveamplifiedpolymorphism	2		283	molecule	2		283	wall	4		283	direction	4		283	target	3
	284	collection	1		284	overshoot	2		284	pinitol	2		284	methylbutanal	2		284	motif	2		284	warming	4		284	dongmu	4		284	technology	3
	285	company	1		285	penetration	2		285	plastid	2		285	mortality	2		285	multiphoton	2		285	acquisition	3		285	dynamic	4		285	thaliana	3
	286	comparison	1		286	phloem	2		286	polyol	2		286	mug	2		286	napus	2		286	alcohol	3		286	embryogenesis	4		286	tibetan	3
	287	compartment	1		287	phosphoglycerate	2		287	population	2		287	mutant	2		287	nucleus	2		287	aldehyde	3		287	energy	4		287	tobacco	3
	288	compound	1		288	phosphorylation	2		288	potential	2		288	nikko	2		288	oil	2		288	apoptosis	3		288	forest	4		288	tool	3
	289	conductivity	1		289	plastocyanin	2		289	preculturemedium	2		289	node	2		289	opuntia	2		289	array	3		289	formation	4		289	trait	3
	290	consequence	1		290	plumbaginifolia	2		290	quercitol	2		290	nonpareil	2		290	organ	2		290	aspect	3		290	frost	4		290	type	3
	291	conservation	1		291	polyethyleneglycol	2		291	regard	2		291	oenothera	2		291	origin	2		291	asr	3		291	generation	4		291	understanding	3
	292	continental	1		292	polymer	2		292	region	2		292	optimization	2		292	pathway	2		292	assay	3		292	genotype	4		292	velocity	3
	293	continuation	1		293	polymorphism	2		293	relationship	2		293	organ	2		293	pcr	2		293	barrier	3		293	habitat	4		293	zhang	3
	294	contraction	1		294	preculture	2		294	rescue	2		294	page	2		294	perforatum	2		294	biloba	3		294	hypericin	4		294	zinc	3
	295	contribution	1		295	prerequisite	2		295	rgp	2		295	pentenone	2		295	phb	2		295	book	3		295	idp	4		295	zone	3
	296	conversion	1		296	proportion	2		296	rice	2		296	phenotype	2		296	planthormone	2		296	cassava	3		296	involvement	4		296	abie	2
	297	cornaceae	1		297	protection	2		297	rise	2		297	photosynthesis	2		297	plantibody	2		297	chemical	3		297	ion	4		297	abundance	2
	298	cortex	1		298	psti	2		298	solution	2		298	potential	2		298	planttissue	2		298	class	3		298	knowledge	4		298	adjustment	2
	299	cotyledon	1		299	question	2		299	somaticembryoss	2		299	preculture	2		299	plasmolysis	2		299	climate	3		299	lacticdehydrogenase	4		299	advantage	2
	300	crack	1		300	reaction	2		300	sorbitol	2		300	preparation	2		300	population	2		300	cost	3		300	land	4		300	afbd	2
	301	cracking	1		301	reduction	2		301	space	2		301	preservation	2		301	postthaw	2		301	cpa	3		301	lateembryogenesisabundantprotein	4		301	ageing	2
	302	credence	1		302	regrowth	2		302	spectrum	2		302	pretreatment	2		302	prefreezing	2		302	cross	3		302	life	4		302	allele	2
	303	cryomicroscopy	1		303	relaxation	2		303	sulfoquinovosyldiacylglycerol	2		303	progress	2		303	procedure	2		303	cryoinjury	3		303	media	4		303	alternative	2
	304	csiro	1		304	respect	2		304	surface	2		304	psti	2		304	protection	2		304	cultivation	3		304	metabolic	4		304	angustifolia	2
	305	cultivar	1		305	rise	2		305	synthase	2		305	quality	2		305	qld	2		305	cytoskeleton	3		305	mobilization	4		305	ascorbateperoxidase	2
	306	curve	1		306	rupture	2		306	thaw	2		306	ratio	2		306	quality	2		306	dendrobium	3		306	modification	4		306	ascorbic	2
	307	cytoplasm	1		307	secale	2		307	tolerant	2		307	requirement	2		307	question	2		307	density	3		307	network	4		307	ascorbicacidperoxidase	2
	308	cytorhysis	1		308	seed	2		308	top	2		308	restriction	2		308	radical	2		308	determination	3		308	oxygen	4		308	auxin	2
	309	cytosol	1		309	sequence	2		309	transcript	2		309	rfo	2		309	recognition	2		309	encasement	3		309	passiflora	4		309	balance	2
	310	deacclimation	1		310	set	2		310	triticum	2		310	rhus	2		310	regulator	2		310	event	3		310	paten	4		310	banana	2
	311	debinding	1		311	shift	2		311	trp	2		311	rice	2		311	relation	2		311	explant	3		311	performance	4		311	bank	2
	312	december	1		312	shoottip	2		312	ultrastructure	2		312	scanning	2		312	relationship	2		312	extreme	3		312	phenotype	4		312	base	2
	313	decline	1		313	spectroscopy	2		313	vesicle	2		313	sds	2		313	report	2		313	flavonoid	3		313	property	4		313	behaviour	2
	314	deepening	1		314	stain	2		314	vigour	2		314	season	2		314	rosette	2		314	food	3		314	proteome	4		314	benefit	2
	315	degradation	1		315	step	2		315	wildtype	2		315	siebold	2		315	rye	2		315	freeze	3		315	protocormlikebodie	4		315	biskra	2
	316	degrading	1		316	subunit	2		316	abie	1		316	signal	2		316	scale	2		316	frequency	3		316	rce	4		316	budwood	2
	317	dehydration	1		317	subzero	2		317	abies	1		317	sorbitol	2		317	scanningelectronmicroscopy	2		317	genbank	3		317	reduction	4		317	carbohydrate	2
	318	density	1		318	surface	2		318	absence	1		318	soybean	2		318	screen	2		318	gentian	3		318	reserved	4		318	category	2
	319	dependence	1		319	tabacum	2		319	absorbance	1		319	stachyose	2		319	segment	2		319	ginkgo	3		319	rhododendron	4		319	charge	2
	320	dependent	1		320	transcription	2		320	absorption	1		320	staining	2		320	selection	2		320	glucose	3		320	rights	4		320	cherry	2
	321	deprotonation	1		321	transfer	2		321	acc	1		321	structure	2		321	sempervivum	2		321	gmfi	3		321	sativa	4		321	chi	2
	322	depth	1		322	vacuole	2		322	acer	1		322	styraciflua	2		322	sensitivity	2		322	height	3		322	selection	4		322	chickpea	2
	323	development	1		323	variety	2		323	actinidia	1		323	sweetgum	2		323	signal	2		323	hypericin	3		323	solid	4		323	china	2
	324	dichroism	1		324	viability	2		324	actinidin	1		324	symplast	2		324	silico	2		324	idaea	3		324	species	4		324	chromosome	2
	325	diffusion	1		325	vicia	2		325	adhesion	1		325	technology	2		325	singlenucleotidepolymorphism	2		325	identifi	3		325	suberosa	4		325	circuit	2
	326	dimension	1		326	volume	2		326	aestivum	1		326	thaliana	2		326	situ	2		326	importance	3		326	sugarcane	4		326	clade	2
	327	dimethyl	1		327	warming	2		327	aflp	1		327	thawing	2		327	software	2		327	insight	3		327	sum	4		327	clone	2
	328	disaccharide	1		328	wintering	2		328	age	1		328	thylakoid	2		328	somaticembryos	2		328	intensity	3		328	swcnt	4		328	coefficient	2
	329	division	1		329	abie	1		329	aleppo	1		329	tip	2		329	somaticembryoss	2		329	living	3		329	trade	4		329	col	2
	330	dodecyl	1		330	abundance	1		330	alkalization	1		330	tokyo	2		330	status	2		330	magnolia	3		330	transformation	4		330	connection	2
	331	dombeyi	1		331	account	1		331	alpha	1		331	trait	2		331	substitution	2		331	management	3		331	translation	4		331	contribution	2
	332	drought	1		332	acquisition	1		332	alteration	1		332	transgenic	2		332	thaw	2		332	manner	3		332	tuberosum	4		332	conversion	2
	333	droughtstress	1		333	additive	1		333	aminoacidbetaine	1		333	transporter	2		333	theory	2		333	maximum	3		333	vanilla	4		333	cryosurvival	2
	334	dry	1		334	admittance	1		334	ammonium	1		334	ultra	2		334	transformation	2		334	modification	3		334	yield	4		334	cryotolerance	2
	335	dwarf	1		335	aerial	1		335	amplification	1		335	wildtype	2		335	trial	2		335	mol	3		335	accession	3		335	csiro	2
	336	ease	1		336	affine	1		336	apoprotein	1		336	zucc	2		336	type	2		336	montanu	3		336	advance	3		336	death	2
	337	ehrh	1		337	affinity	1		337	apple	1		337	abie	1		337	vacuole	2		337	network	3		337	aggregation	3		337	deglet	2
	338	electrolyte	1		338	aggregate	1		338	application	1		338	acid	1		338	vesicle	2		338	organism	3		338	ammonium	3		338	demand	2
	339	electrophoresis	1		339	ajuga	1		339	arm	1		339	act	1		339	vigour	2		339	overexpression	3		339	amount	3		339	detection	2
	340	embryogenesis	1		340	alcohol	1		340	assay	1		340	activation	1		340	vitis	2		340	owb	3		340	annulatum	3		340	dimethylsulfoxide	2
	341	emperature	1		341	alnifolia	1		341	assimilation	1		341	adaptation	1		341	vntr	2		341	permeability	3		341	antibody	3		341	domain	2
	342	endosperm	1		342	amelanchier	1		342	association	1		342	advantage	1		342	watering	2		342	planttissue	3		342	arctic	3		342	droughtstress	2
	343	energy	1		343	amplitude	1		343	attempt	1		343	agric	1		343	xylem	2		343	plb	3		343	ascorbicacidperoxidase	3		343	duckweed	2
	344	envelope	1		344	anabolic	1		344	automotive	1		344	agrobacterium	1		344	yield	2		344	plumule	3		344	asp	3		344	duration	2
	345	eucalyptus	1		345	angle	1		345	autumn	1		345	alcoholdehydrogenase	1		345	zone	2		345	polyandra	3		345	aspect	3		345	effectiveness	2
	346	evergreen	1		346	angustifolium	1		346	axis	1		346	alps	1		346	abie	1		346	product	3		346	assay	3		346	elimination	2
	347	examination	1		347	antioxidant	1		347	backcross	1		347	amelioration	1		347	abioticstresss	1		347	pseudohypericin	3		347	baily	3		347	embryogenesis	2
	348	exchange	1		348	apex	1		348	banana	1		348	amplification	1		348	academy	1		348	pulchrum	3		348	bar	3		348	embryogeniccalluss	2
	349	excitation	1		349	appearance	1		349	band	1		349	amplifiedfragmentationlengthpolymorphism	1		349	acauli	1		349	qtl	3		349	bean	3		349	error	2
	350	expansion	1		350	application	1		350	barley	1		350	apical	1		350	acclimating	1		350	quality	3		350	behaviour	3		350	evaluation	2
	351	expense	1		351	april	1		351	basis	1		351	arcade	1		351	account	1		351	radish	3		351	bilayer	3		351	event	2
	352	facility	1		352	article	1		352	basmati	1		352	arietinum	1		352	actinidia	1		352	regenerant	3		352	biotechnology	3		352	evidence	2
	353	failure	1		353	ascorbicacid	1		353	beissn	1		353	arrhenius	1		353	action	1		353	requirement	3		353	breeding	3		353	evolution	2
	354	feature	1		354	assessment	1		354	biological	1		354	aspen	1		354	activation	1		354	retention	3		354	callus	3		354	examination	2
	355	fischer	1		355	atpa	1		355	biology	1		355	assay	1		355	agent	1		355	robur	3		355	campbell	3		355	extent	2
	356	flash	1		356	auxin	1		356	biomass	1		356	assimilation	1		356	agricultural	1		356	scanning	3		356	carbon	3		356	feature	2
	357	fluorescnece	1		357	bachmann	1		357	biotechnology	1		357	austria	1		357	agrobacterium	1		357	signaling	3		357	cascade	3		357	firmness	2
	358	force	1		358	bailey	1		358	blanch	1		358	austrian	1		358	aims	1		358	silicagel	3		358	chlorophyllfluorescence	3		358	fluctuation	2
	359	forestry	1		359	barrier	1		359	blot	1		359	balance	1		359	allocation	1		359	sonia	3		359	complexity	3		359	forest	2
	360	form	1		360	bartolo	1		360	brassica	1		360	band	1		360	alpha	1		360	stabilization	3		360	cross	3		360	fraction	2
	361	fraction	1		361	basal	1		361	breeding	1		361	bilberry	1		361	alpina	1		361	stenophylla	3		361	decade	3		361	functioning	2
	362	fractionation	1		362	bathing	1		362	bubble	1		362	bind	1		362	alps	1		362	success	3		362	deficit	3		362	genus	2
	363	fragility	1		363	beginning	1		363	budbreak	1		363	biodiversity	1		363	amaryllis	1		363	summer	3		363	degradation	3		363	germination	2
	364	freezethawingcycleing	1		364	berry	1		364	callus	1		364	biomass	1		364	amplification	1		364	tbar	3		364	delta	3		364	glutathionereductase	2
	365	frosting	1		365	betula	1		365	campanula	1		365	biosynthesis	1		365	amylase	1		365	thaw	3		365	dendrobium	3		365	grove	2
	366	fructofuranoside	1		366	bialaphos	1		366	canada	1		366	blocker	1		366	analogue	1		366	thawing	3		366	denudata	3		366	heterobasidion	2
	367	fruit	1		367	biogenesis	1		367	capacitor	1		367	blume	1		367	antioxidant	1		367	trait	3		367	detection	3		367	hordeum	2
	368	function	1		368	bisphosphate	1		368	carbondioxide	1		368	bouteillan	1		368	antioxidantenzyme	1		368	transcriptionfactor	3		368	determination	3		368	hydrophobicity	2
	369	gaertn	1		369	bloomsdale	1		369	caribaea	1		369	branching	1		369	application	1		369	transgenic	3		369	disease	3		369	importance	2
	370	gainesville	1		370	blot	1		370	carota	1		370	bsp	1		370	arachnoideum	1		370	transition	3		370	diversity	3		370	insight	2
	371	generation	1		371	borkh	1		371	caryopsis	1		371	bubble	1		371	arrangement	1		371	trifolium	3		371	domain	3		371	invivo	2
	372	gentiana	1		372	brassica	1		372	cavitation	1		372	bulbifera	1		372	ascorbicacidperoxidase	1		372	type	3		372	embryonicaxe	3		372	jasmonicacid	2
	373	gentiobiose	1		373	brewbacker	1		373	characteristic	1		373	bulbifiera	1		373	aspect	1		373	vacuolation	3		373	embryos	3		373	jitsugetu	2
	374	germplasm	1		374	british	1		374	chlorophyllide	1		374	cactus	1		374	assimilation	1		374	weight	3		374	environmentalcondition	3		374	karst	2
	375	glucopyranosyl	1		375	bryophyte	1		375	classification	1		375	cag	1		375	attention	1		375	xylem	3		375	establishment	3		375	laboratory	2
	376	gustav	1		376	buffer	1		376	climate	1		376	calciumchloride	1		376	australia	1		376	york	3		376	evergreen	3		376	lactate	2
	377	hand	1		377	build	1		377	clone	1		377	calorimetry	1		377	australian	1		377	abioticstress	2		377	extract	3		377	lacticdehydrogenase	2
	378	heat	1		378	buildup	1		378	column	1		378	camellia	1		378	avena	1		378	accession	2		378	firmness	3		378	lar	2
	379	herb	1		379	cabbage	1		379	combining	1		379	camphora	1		379	azadirachta	1		379	adjustment	2		379	food	3		379	lax	2
	380	highland	1		380	cactus	1		380	compartment	1		380	canada	1		380	batsch	1		380	advance	2		380	genebank	3		380	lignification	2
	381	honshu	1		381	calciumchloride	1		381	conifer	1		381	capacity	1		381	beam	1		381	advantage	2		381	glucoside	3		381	loadingsolution	2
	382	hydrogen	1		382	calli	1		382	contact	1		382	carbohydrazide	1		382	belief	1		382	age	2		382	glutathioneperoxidase	3		382	mae	2
	383	hydrogenion	1		383	capability	1		383	container	1		383	carbondioxide	1		383	belladonna	1		383	agent	2		383	gradient	3		383	membership	2
	384	hypothesis	1		384	carbon	1		384	cooling	1		384	cassia	1		384	betaine	1		384	ammonium	2		384	grapevine	3		384	metabolomic	2
	385	hysteresis	1		385	carboxylase	1		385	cor	1		385	cauline	1		385	biologicals	1		385	amylose	2		385	half	3		385	mmol	2
	386	idaea	1		386	carter	1		386	correspondence	1		386	cavitation	1		386	biologists	1		386	anion	2		386	herbicide	3		386	monodehydroascorbicacidreductase	2
	387	imbibition	1		387	cation	1		387	cross	1		387	cca	1		387	biomass	1		387	annulatum	2		387	hypothesis	3		387	needle	2
	388	impaction	1		388	centrifugation	1		388	crown	1		388	center	1		388	bioreactor	1		388	apex	2		388	iii	3		388	network	2
	389	implication	1		389	chain	1		389	cryotolerance	1		389	cereale	1		389	blot	1		389	apica	2		389	improvement	3		389	nmr	2
	390	inaccessibility	1		390	characterization	1		390	cryotoxic	1		390	cerium	1		390	bonding	1		390	argyranthemum	2		390	indicator	3		390	nour	2
	391	incidence	1		391	chlorophenol	1		391	curve	1		391	chem	1		391	bottom	1		391	article	2		391	inoculation	3		391	nucleation	2
	392	inclusion	1		392	coincident	1		392	cyclohexanhexol	1		392	chemistry	1		392	bound	1		392	ascorbicacidperoxidase	2		392	insight	3		392	osmosisprotectant	2
	393	indicator	1		393	collapse	1		393	cyclohexanpentol	1		393	choice	1		393	brasiliensis	1		393	assembly	2		393	intensity	3		393	osmosisprotection	2
	394	influence	1		394	compartment	1		394	cyto	1		394	chromatography	1		394	breakdown	1		394	association	2		394	interaction	3		394	osmosisregulatory	2
	395	influx	1		395	concord	1		395	cytosol	1		395	chromosome	1		395	bromus	1		395	august	2		395	intrinsicallydisorderedprotein	3		395	outcome	2
	396	integrity	1		396	conductivity	1		396	daucus	1		396	cinnamomum	1		396	bushfood	1		396	autophagy	2		396	japan	3		396	overexpression	2
	397	intrathylakoid	1		397	connection	1		397	deacclimation	1		397	climate	1		397	cacao	1		397	balance	2		397	john	3		397	paeonia	2
	398	ion	1		398	conservation	1		398	death	1		398	clover	1		398	call	1		398	band	2		398	kaempferol	3		398	partition	2
	399	irrigation	1		399	contaminating	1		399	decade	1		399	collection	1		399	canada	1		399	bean	2		399	kinase	3		399	pca	2
	400	january	1		400	correlation	1		400	decline	1		400	collins	1		400	cardinal	1		400	behavior	2		400	korean	3		400	phenomenon	2
	401	japanese	1		401	coxii	1		401	density	1		401	colo	1		401	carex	1		401	belladonna	2		401	length	3		401	phospholipid	2
	402	junge	1		402	cryopreservaton	1		402	dependence	1		402	color	1		402	catabolism	1		402	betaine	2		402	lindl	3		402	pinus	2
	403	karst	1		403	cryoprotectability	1		403	description	1		403	comovement	1		403	caution	1		403	biologist	2		403	loading	3		403	plasma	2
	404	kiusianum	1		404	cryoprotectiveagent	1		404	determination	1		404	competence	1		404	cells	1		404	biology	2		404	malonaldehyde	3		404	population	2
	405	l.plant	1		405	cvs	1		405	determind	1		405	concept	1		405	cereal	1		405	bond	2		405	medicago	3		405	populus	2
	406	lack	1		406	date	1		406	dieback	1		406	conversion	1		406	cereale	1		406	bonding	2		406	metal	3		406	processing	2
	407	lag	1		407	death	1		407	dieocy	1		407	cost	1		407	challenge	1		407	borkh	2		407	mol	3		407	profile	2
	408	laurel	1		408	degrees	1		408	diospyros	1		408	country	1		408	chamber	1		408	brassica	2		408	morphogenesis	3		408	profiling	2
	409	leakage	1		409	dependence	1		409	disaccharide	1		409	couple	1		409	characteristic	1		409	breeding	2		409	muscat	3		409	regard	2
	410	legume	1		410	dependency	1		410	discoloration	1		410	crenata	1		410	chemical	1		410	calorimetry	2		410	myb	3		410	regime	2
	411	lens	1		411	dependent	1		411	dispersion	1		411	crosse	1		411	chinensis	1		411	capability	2		411	nature	3		411	regression	2
	412	limitation	1		412	depletion	1		412	display	1		412	cryobionomics	1		412	chinese	1		412	carbon	2		412	needle	3		412	resolution	2
	413	logarithm	1		413	devitrification	1		413	distal	1		413	cryoprotection	1		413	chloroplast	1		413	caryopsis	2		413	nsc	3		413	rest	2
	414	lowtemperature	1		414	dichlorophenoxyaceticacid	1		414	dodecyl	1		414	curve	1		414	cho	1		414	cereal	2		414	orchid	3		414	rmsd	2
	415	lutea	1		415	differentialthermalanalysis	1		415	dome	1		415	cycle	1		415	chromatography	1		415	chromatography	2		415	painting	3		415	rmse	2
	416	lutescen	1		416	diffraction	1		416	don	1		416	d.a	1		416	cladodes	1		416	chromosome	2		416	participation	3		416	root	2
	417	lysis	1		417	digalactosyl	1		417	douglas	1		417	dark	1		417	clone	1		417	climatechange	2		417	pectin	3		417	sadenosylaminoaciddecarboxylase	2
	418	magnesium	1		418	digestion	1		418	droughtstress	1		418	data	1		418	clustering	1		418	community	2		418	peptide	3		418	scale	2
	419	magnesiumchloride	1		419	dilution	1		419	electron	1		419	date	1		419	cocultivation	1		419	complexity	2		419	permeability	3		419	scavenging	2
	420	magnesiumion	1		420	dimethyl	1		420	elimination	1		420	deacclimation	1		420	cognate	1		420	consequence	2		420	phenology	3		420	scenario	2
	421	mannitol	1		421	diminishment	1		421	elliottii	1		421	deal	1		421	cold	1		421	cooking	2		421	phytoplanthormone	3		421	search	2
	422	maximum	1		422	disk	1		422	embryonicaxe	1		422	death	1		422	coldness	1		422	cor	2		422	plantgeneticresource	3		422	season	2
	423	mcgeer	1		423	dominance	1		423	embryos	1		423	decade	1		423	combat	1		423	corn	2		423	plate	3		423	series	2
	424	mechanism	1		424	drabant	1		424	endomembrane	1		424	december	1		424	comparison	1		424	corvallis	2		424	polymorphism	3		424	shin	2
	425	mesophyllcell	1		425	dripping	1		425	engelman	1		425	decline	1		425	completelyrandomizeddesign	1		425	counterpart	2		425	pool	3		425	size	2
	426	metabolite	1		426	dryweight	1		426	engineers	1		426	definition	1		426	composition	1		426	cytoplasm	2		426	popc	3		426	smrt	2
	427	microtubule	1		427	easing	1		427	envelope	1		427	dehydration	1		427	compound	1		427	december	2		427	poplar	3		427	solute	2
	428	mid	1		428	efflux	1		428	esterification	1		428	dehydrin	1		428	concept	1		428	deficit	2		428	population	3		428	solvation	2
	429	mode	1		429	electrode	1		429	event	1		429	dehydringene	1		429	conductance	1		429	dehydrintranscript	2		429	preparation	3		429	spectrum	2
	430	model	1		430	electrophoresis	1		430	exchange	1		430	dehydrogenase	1		430	conifer	1		430	dehydroascorbicacidreductase	2		430	product	3		430	spermidinesynthase	2
	431	monatol	1		431	elongation	1		431	existence	1		431	delivery	1		431	consistency	1		431	dehydrogenase	2		431	quantification	3		431	sponge	2
	432	monosaccharide	1		432	embryos	1		432	exotherm	1		432	desiccation	1		432	contradiction	1		432	detail	2		432	ratio	3		432	success	2
	433	mullein	1		433	engineering	1		433	exotherms	1		433	development	1		433	contribute	1		433	determinant	2		433	regrowth	3		433	suffruticosa	2
	434	myrtillus	1		434	environment	1		434	explant	1		434	die	1		434	cor	1		434	dialdehyde	2		434	regulator	3		434	suspension	2
	435	nadp	1		435	epistasis	1		435	fagus	1		435	digestion	1		435	correlation	1		435	diffusion	2		435	relative	3		435	synthase	2
	436	nder	1		436	erythritol	1		436	fate	1		436	diminution	1		436	cotyledon	1		436	discussion	2		436	release	3		436	taproot	2
	437	nitrateion	1		437	estimate	1		437	fda	1		437	dioscorea	1		437	count	1		437	distribution	2		437	residue	3		437	texture	2
	438	november	1		438	exchange	1		438	feb	1		438	distance	1		438	cover	1		438	domestica	2		438	rhynchopetalum	3		438	thaw	2
	439	o.s	1		439	existence	1		439	fertility	1		439	dominance	1		439	crop	1		439	dordrecht	2		439	ring	3		439	thiourea	2
	440	oligopeptide	1		440	exon	1		440	fib	1		440	doubt	1		440	cross	1		440	dose	2		440	risk	3		440	tibet	2
	441	onset	1		441	explanation	1		441	field	1		441	drought	1		441	cryobag	1		441	dwarf	2		441	rosette	3		441	toyopearl	2
	442	opportunity	1		442	exterior	1		442	filtration	1		442	droughtstress	1		442	cultivation	1		442	dynamic	2		442	salinity	3		442	transcription	2
	443	opposite	1		443	farkas	1		443	finding	1		443	drug	1		443	dap	1		443	electrolyte	2		443	scenario	3		443	transcriptionfactor	2
	444	oryza	1		444	fattyacid	1		444	fingerprint	1		444	drying	1		444	date	1		444	electron	2		444	season	3		444	transport	2
	445	osmium	1		445	feature	1		445	fir	1		445	dryweight	1		445	daysafterpollination	1		445	electrophoresis	2		445	september	3		445	trial	2
	446	oxygen	1		446	feedback	1		446	fluoresceindiacetate	1		446	effectiveness	1		446	death	1		446	elevation	2		446	series	3		446	upregulation	2
	447	paper	1		447	fluidity	1		447	fold	1		447	efficacy	1		447	decay	1		447	elt	2		447	severity	3		447	urea	2
	448	parenchyma	1		448	form	1		448	food	1		448	electrolyte	1		448	december	1		448	equilibrium	2		448	site	3		448	variable	2
	449	pcmb	1		449	fourier	1		449	france	1		449	embryogenesis	1		449	decrease	1		449	finding	2		449	sorghum	3		449	vitrification	2
	450	pentandra	1		450	fredrick	1		450	freezer	1		450	embryogeniccallus	1		450	dehydrinfrom	1		450	flash	2		450	spd	3		450	vitrificationsolution	2
	451	petiole	1		451	frequency	1		451	fucose	1		451	emphasis	1		451	dehydrinhomologue	1		451	flexibility	2		451	speciosa	3		451	volume	2
	452	phosphatidylglycerol	1		452	funck	1		452	fusion	1		452	encapsulation	1		452	dehydrinin	1		452	form	2		452	spot	3		452	volumetric	2
	453	phosphorylation	1		453	fusion	1		453	gas	1		453	endodormancy	1		453	dehydrinwere	1		453	fructose	2		453	stem	3		453	vulgare	2
	454	photosyntheticallyactiveradiation	1		454	genera	1		454	glauca	1		454	epr	1		454	deletion	1		454	ftst	2		454	stimulus	3		454	walnut	2
	455	physiologists	1		455	genetic	1		455	glycoprotein	1		455	ethanol	1		455	demand	1		455	gamma	2		455	superior	3		455	wgcna	2
	456	phytotoxicity	1		456	glassy	1		456	glycosaminoglycan	1		456	ethyleneglycol	1		456	dependency	1		456	garlic	2		456	surface	3		456	wildtype	2
	457	picea	1		457	glycol	1		457	grain	1		457	eucalyptus	1		457	depth	1		457	ginsenoside	2		457	thawing	3		457	wrky	2
	458	plane	1		458	grapevine	1		458	gravity	1		458	evolution	1		458	design	1		458	glutathioneperoxidase	2		458	thermomorphogenesis	3		458	aaa	1
	459	planta	1		459	greenhouse	1		459	habitat	1		459	exception	1		459	detection	1		459	glycoside	2		459	tomato	3		459	abortion	1
	460	plantation	1		460	gtp	1		460	haemoglobin	1		460	expansion	1		460	determination	1		460	grain	2		460	tomentosum	3		460	abscisic	1
	461	planttissue	1		461	gus	1		461	halepensis	1		461	explanation	1		461	deviation	1		461	grana	2		461	toxicity	3		461	absence	1
	462	plasmolysis	1		462	haematocrit	1		462	hall	1		462	exploitation	1		462	diameter	1		462	haemanthus	2		462	tunica	3		462	absent	1
	463	plastohydroquinone	1		463	heat	1		463	hardening	1		463	fahrenheit	1		463	dieback	1		463	heathland	2		463	vernalization	3		463	account	1
	464	pontiac	1		464	homogenate	1		464	heat	1		464	february	1		464	differentialscanningcalorimetry	1		464	heatshockprotein	2		464	vesicle	3		464	acuminata	1
	465	postsecondary	1		465	hunter	1		465	heating	1		465	ficus	1		465	differentiation	1		465	helix	2		465	wildtype	3		465	adaptogen	1
	466	potassium	1		466	hybrid	1		466	hegf	1		466	fidelity	1		466	dimer	1		466	homeostasis	2		466	yakutia	3		466	adc	1
	467	potassiumion	1		467	hydrogenion	1		467	helianthus	1		467	finding	1		467	display	1		467	house	2		467	abnormality	2		467	adenosylaminoacid	1
	468	precision	1		468	hydrophobicity	1		468	heparin	1		468	fingerprint	1		468	distortion	1		468	hydraulic	2		468	acclimatization	2		468	advance	1
	469	preimbibition	1		469	hygromycin	1		469	homeostasis	1		469	firma	1		469	droughtstresse	1		469	hydrogel	2		469	acicularis	2		469	advent	1
	470	pretreatment	1		470	ideal	1		470	hordeum	1		470	fluidity	1		470	duration	1		470	hypo	2		470	action	2		470	affinity	1
	471	prevention	1		471	importance	1		471	huia	1		471	fluridone	1		471	dwarf	1		471	hypoxia	2		471	adaptability	2		471	agent	1
	472	probit	1		472	improvement	1		472	hydration	1		472	fodder	1		472	dyck	1		472	implication	2		472	adult	2		472	agmatine	1
	473	process	1		473	incompatibility	1		473	hydraulic	1		473	food	1		473	dynamic	1		473	improvement	2		473	affinity	2		473	agricultural	1
	474	profile	1		474	indicator	1		474	hypothesis	1		474	forage	1		474	effectiveness	1		474	index	2		474	agapanthus	2		474	alcohol	1
	475	proportion	1		475	influence	1		475	i.e	1		475	force	1		475	efficacy	1		475	individual	2		475	algorithm	2		475	algeria	1
	476	protonation	1		476	influx	1		476	imhibition	1		476	forestry	1		476	effort	1		476	industry	2		476	alternation	2		476	algorithm	1
	477	protoreduction	1		477	inositol	1		477	immersion	1		477	form	1		477	ekkgimdkikeklpg	1		477	introduction	2		477	anthocyanin	2		477	alkal	1
	478	pterocarya	1		478	intactness	1		478	impedance	1		478	fort	1		478	electrolyteleakage	1		478	inverse	2		478	apex	2		478	allelopathy	1
	479	purpureus	1		479	integrity	1		479	implication	1		479	fragment	1		479	element	1		479	ireland	2		479	apple	2		479	allocation	1
	480	pyrophosphate	1		480	intensity	1		480	importance	1		480	frantoio	1		480	embryogeniccallus	1		480	isolation	2		480	aranda	2		480	alpha	1
	481	quality	1		481	interpretation	1		481	incidence	1		481	freezer	1		481	encapsulationdehydration	1		481	january	2		481	arg	2		481	amidase	1
	482	quenching	1		482	interval	1		482	increment	1		482	fructose	1		482	endomembrane	1		482	knockdown	2		482	attention	2		482	aminoaciddecarboxylase	1
	483	ray	1		483	intron	1		483	indica	1		483	gala	1		483	entity	1		483	label	2		483	august	2		483	anthesis	1
	484	recovery	1		484	invivo	1		484	indication	1		484	gardner	1		484	environment	1		484	lactate	2		484	availability	2		484	antibody	1
	485	regard	1		485	isolation	1		485	inositol	1		485	gas	1		485	environmentalcondition	1		485	late	2		485	avoidance	2		485	antioxidase	1
	486	regulating	1		486	itp	1		486	insight	1		486	generation	1		486	equivalent	1		486	latitude	2		486	axis	2		486	aox	1
	487	relativehumidity	1		487	january	1		487	insolubilization	1		487	genomic	1		487	ethane	1		487	length	2		487	azalea	2		487	apparatus	1
	488	relaxation	1		488	karst	1		488	inspection	1		488	genus	1		488	ethyleneglycol	1		488	liana	2		488	band	2		488	appearance	1
	489	reproducibility	1		489	kci	1		489	intactness	1		489	glass	1		489	european	1		489	life	2		489	banking	2		489	apple	1
	490	reserved	1		490	keeping	1		490	integration	1		490	glycerol	1		490	evidence	1		490	liposome	2		490	bark	2		490	apricot	1
	491	responsiveness	1		491	keller	1		491	interface	1		491	gus	1		491	examination	1		491	literature	2		491	basal	2		491	araucaria	1
	492	retention	1		492	kop	1		492	interspecific	1		492	habit	1		492	exchange	1		492	livistona	2		492	benefit	2		492	architecture	1
	493	return	1		493	kwack	1		493	interval	1		493	herb	1		493	excitation	1		493	localization	2		493	biodiversity	2		493	arginase	1
	494	revival	1		494	lamiaceae	1		494	investigation	1		494	heron	1		494	exohydrolase	1		494	lte	2		494	biomass	2		494	art	1
	495	rewarming	1		495	localization	1		495	invivo	1		495	hexenal	1		495	expand	1		495	magnitude	2		495	birch	2		495	article	1
	496	rice	1		496	location	1		496	ireland	1		496	hokkaido	1		496	expansion	1		496	maintenance	2		496	box	2		496	assembly	1
	497	rights	1		497	locus	1		497	isolation	1		497	holding	1		497	explant	1		497	malatedehydrogenase	2		497	broga	2		497	atp	1
	498	rna	1		498	lysate	1		498	january	1		498	homogenate	1		498	exponential	1		498	mannitol	2		498	buffer	2		498	attribute	1
	499	rosette	1		499	malkin	1		499	jerusalem	1		499	homologue	1		499	extractability	1		499	map	2		499	burst	2		499	authors	1
	500	runge	1		500	manipulation	1		500	june	1		500	hpa	1		500	failure	1		500	march	2		500	caffeicacid	2		500	average	1
	501	rurali	1		501	march	1		501	kaki	1		501	hplc	1		501	fall	1		501	mass	2		501	calciumnitrate	2		501	avoidance	1
	502	ruralis	1		502	matile	1		502	labeling	1		502	hybrid	1		502	fat	1		502	masson	2		502	capitata	2		502	axis	1
	503	sabellica	1		503	maturity	1		503	labile	1		503	hybridization	1		503	feature	1		503	medicago	2		503	cereale	2		503	basis	1
	504	sap	1		504	maximum	1		504	launch	1		504	hydrogenperoxide	1		504	ficus	1		504	mei	2		504	challenge	2		504	behalf	1
	505	sativa	1		505	maydi	1		505	layer	1		505	hydrophobic	1		505	fluctuation	1		505	methylation	2		505	chapter	2		505	ben	1
	506	scherb	1		506	medicago	1		506	lectin	1		506	identification	1		506	fluoresceindiacetate	1		506	micropropagation	2		506	characterization	2		506	berolinensis	1
	507	season	1		507	meristem	1		507	lesion	1		507	ilex	1		507	fluorophore	1		507	minimum	2		507	chemical	2		507	betaine	1
	508	section	1		508	mesophyllcell	1		508	literature	1		508	imbalance	1		508	foliage	1		508	minute	2		508	chloroplast	2		508	bilayer	1
	509	sense	1		509	metabolite	1		509	living	1		509	immunolocalization	1		509	formation	1		509	mixture	2		509	chromatin	2		509	binding	1
	510	september	1		510	methanol	1		510	low	1		510	impedance	1		510	fourier	1		510	moisture	2		510	clone	2		510	bio	1
	511	setaria	1		511	methylglucose	1		511	lys	1		511	indica	1		511	freezer	1		511	morphology	2		511	column	2		511	biochemistry	1
	512	shrub	1		512	mgatp	1		512	lysis	1		512	inhibition	1		512	frequency	1		512	motif	2		512	comparison	2		512	biomarker	1
	513	sign	1		513	microsequencing	1		513	maintenance	1		513	interact	1		513	front	1		513	myb	2		513	complex	2		513	biomass	1
	514	silicagel	1		514	microstructure	1		514	manner	1		514	interface	1		514	ftir	1		514	nuclear	2		514	conjunction	2		514	body	1
	515	site	1		515	modification	1		515	maple	1		515	interperiodica	1		515	ganmi	1		515	nucleation	2		515	consequence	2		515	borjahaji	1
	516	sodium	1		516	molecule	1		516	mapping	1		516	interval	1		516	glass	1		516	nucleus	2		516	copper	2		516	botanical	1
	517	sodiumion	1		517	monovalent	1		517	march	1		517	introduction	1		517	glutathionereductase	1		517	october	2		517	corpus	2		517	bougtaf	1
	518	solanum	1		518	mops	1		518	marker	1		518	invivo	1		518	gly	1		518	optimization	2		518	cotyledon	2		518	branch	1
	519	solute	1		519	morphology	1		519	marketability	1		519	ion	1		519	glycerol	1		519	orchid	2		519	cover	2		519	brassinosteroid	1
	520	sorbus	1		520	mosmol	1		520	marsh	1		520	ireland	1		520	gradient	1		520	organ	2		520	criterion	2		520	breeder	1
	521	source	1		521	multiplication	1		521	material	1		521	isoform	1		521	gus	1		521	organelle	2		521	crosstalk	2		521	breeding	1
	522	specimen	1		522	murashige	1		522	matrix	1		522	january	1		522	hand	1		522	osmosislyte	2		522	cryobiology	2		522	calcium	1
	523	spectra	1		523	murinum	1		523	maximum	1		523	japonica	1		523	hardening	1		523	pasting	2		523	cryoplate	2		523	capability	1
	524	spectroscopy	1		524	musketeer	1		524	maxwell	1		524	joho	1		524	helix	1		524	photosystem	2		524	cultivation	2		524	capacity	1
	525	speculation	1		525	mycological	1		525	menziesii	1		525	juglans	1		525	heterochromatin	1		525	planthormone	2		525	deletion	2		525	capitata	1
	526	stabilization	1		526	myo	1		526	message	1		526	kinetic	1		526	hevea	1		526	plantlet	2		526	demand	2		526	carbamoyl	1
	527	status	1		527	net	1		527	met	1		527	kiwifruit	1		527	hplc	1		527	plantmaterial	2		527	deprivation	2		527	carbon	1
	528	stimulation	1		528	nipponbare	1		528	metabolism	1		528	knowledge	1		528	human	1		528	plastic	2		528	derivative	2		528	carbondioxide	1
	529	strand	1		529	nmr	1		529	methyl	1		529	lactate	1		529	hydrogen	1		529	plastid	2		529	design	2		529	carbonyl	1
	530	stuttgart	1		530	norstar	1		530	microhabitat	1		530	laevis	1		530	hydrophilicity	1		530	pleistocene	2		530	dichroism	2		530	cascade	1
	531	sulfhydrylreagent	1		531	note	1		531	microscope	1		531	lam	1		531	hydroxyl	1		531	pod	2		531	differentialscanningcalorimetry	2		531	cassiae	1
	532	sulfoxide	1		532	npt	1		532	mid	1		532	laser	1		532	hysteresis	1		532	polymer	2		532	differentiation	2		532	celcius	1
	533	superlowtemperature	1		533	nucleotide	1		533	midsummer	1		533	leakage	1		533	image	1		533	position	2		533	disorder	2		533	center	1
	534	susceptibility	1		534	nutt	1		534	mill	1		534	length	1		534	imaging	1		534	potato	2		534	diversification	2		534	centre	1
	535	swelling	1		535	oligomer	1		535	mitochondria	1		535	library	1		535	influence	1		535	practice	2		535	dryweight	2		535	century	1
	536	teric	1		536	oligosaccharide	1		536	mitosis	1		536	link	1		536	initiation	1		536	productivity	2		536	ecology	2		536	chemical	1
	537	tetroxide	1		537	optimum	1		537	moiety	1		537	lip	1		537	inocula	1		537	profiling	2		537	eggphosphatidylcholine	2		537	chromatography	1
	538	thaliana	1		538	osmosislyte	1		538	monomer	1		538	liposome	1		538	insight	1		538	progress	2		538	electrolyteleakage	2		538	classification	1
	539	theory	1		539	outset	1		539	morelet	1		539	lipoxygenase	1		539	introduction	1		539	proliferation	2		539	element	2		539	cleaning	1
	540	thermodynamic	1		540	ovary	1		540	mrna	1		540	liquidambar	1		540	intron	1		540	propyleneglycol	2		540	emphasis	2		540	cleus	1
	541	thiol	1		541	ovule	1		541	muco	1		541	litchi	1		541	investigation	1		541	protectant	2		541	encapsulation	2		541	coa	1
	542	tilia	1		542	oxygenase	1		542	mutation	1		542	localization	1		542	invivo	1		542	proteome	2		542	engineering	2		542	cold	1
	543	tonoplast	1		543	page	1		543	myrtillus	1		543	lover	1		543	ireland	1		543	quantitativetraitloci	2		543	evolution	2		543	commonality	1
	544	trans	1		544	palm	1		544	nashi	1		544	low	1		544	isoform	1		544	quantity	2		544	excision	2		544	community	1
	545	transmissionelectronmicroscopy	1		545	paper	1		545	necrosis	1		545	lucifer	1		545	isolation	1		545	radiation	2		545	fall	2		545	comparison	1
	546	tremula	1		546	partitioning	1		546	nicotiana	1		546	luman	1		546	issn	1		546	rain	2		546	feature	2		546	complement	1
	547	trend	1		547	pea	1		547	nitrogen	1		547	lysis	1		547	issue	1		547	ray	2		547	fen	2		547	complexity	1
	548	trifolium	1		548	peak	1		548	north	1		548	magnitude	1		548	july	1		548	reason	2		548	fiber	2		548	conentration	1
	549	tuberosum	1		549	performance	1		549	nov	1		549	maik	1		549	karst	1		549	regime	2		549	fluctuation	2		549	conifers	1
	550	type	1		550	peroxidation	1		550	novo	1		550	malosma	1		550	kdel	1		550	regrowth	2		550	frequency	2		550	consequence	1
	551	unsaturtion	1		551	phenology	1		551	nylon	1		551	malus	1		551	kiwifruit	1		551	relation	2		551	fusion	2		551	consumption	1
	552	vaccinium	1		552	phenosafranine	1		552	occasion	1		552	mango	1		552	kns	1		552	relative	2		552	genus	2		552	cor	1
	553	var	1		553	photo	1		553	occur	1		553	manipulate	1		553	labile	1		553	repair	2		553	glutathione	2		553	correction	1
	554	variation	1		554	photoinhibition	1		554	officinali	1		554	manner	1		554	labor	1		554	repen	2		554	glycerol	2		554	cost	1
	555	veine	1		555	physiology	1		555	okadaicacid	1		555	mannitol	1		555	laboratory	1		555	respect	2		555	grassland	2		555	cotyledon	1
	556	vigour	1		556	picea	1		556	oligosaccharide	1		556	marker	1		556	lacticdehydrogenase	1		556	respiration	2		556	gsi	2		556	cracking	1
	557	vitis	1		557	pisum	1		557	ononitol	1		557	mbo	1		557	laser	1		557	rip	2		557	hand	2		557	crispr	1
	558	w.o	1		558	plagiomnium	1		558	orchestration	1		558	mechanism	1		558	late	1		558	rise	2		558	heating	2		558	crosstalk	1
	559	warming	1		559	plantlet	1		559	organelle	1		559	media	1		559	latitude	1		559	rnas	2		559	himalayas	2		559	cryo	1
	560	woody	1		560	plastid	1		560	oryza	1		560	metabolic	1		560	leader	1		560	rnaseq	2		560	hong	2		560	cryoaggregation	1
					561	polyacrylamide	1		561	oxidase	1		561	metabolism	1		561	leaflet	1		561	sago	2		561	hplc	2		561	cryobionomic	1
					562	polymerization	1		562	page	1		562	michx	1		562	length	1		562	salinity	2		562	humifusum	2		562	cryodenaturation	1
					563	polyvinylpyrrolidone	1		563	paris	1		563	micropropagation	1		563	life	1		563	sas	2		563	hydroxyl	2		563	cryogenic	1
					564	positive	1		564	pcb	1		564	microscope	1		564	lifetime	1		564	sativa	2		564	identification	2		564	cryoinactivation	1
					565	potassiumion	1		565	pch	1		565	microtuber	1		565	ligase	1		565	scenario	2		565	immersion	2		565	cryomethod	1
					566	potential	1		566	pdg	1		566	microwave	1		566	light	1		566	sensitivity	2		566	importance	2		566	cryoprotection	1
					567	precipitation	1		567	pea	1		567	midnight	1		567	limit	1		567	sequence	2		567	introduction	2		567	cryotherapy	1
					568	pregrowth	1		568	pedunculate	1		568	miller	1		568	linearity	1		568	shrinkage	2		568	investigation	2		568	cryovial	1
					569	pressure	1		569	pee	1		569	mitochondria	1		569	literature	1		569	significance	2		569	invivo	2		569	cultivation	1
					570	procedure	1		570	percent	1		570	modification	1		570	loading	1		570	simulation	2		570	iop	2		570	cytokinin	1
					571	product	1		571	performance	1		571	modulation	1		571	machinery	1		571	skn	2		571	ipk	2		571	d.d	1
					572	progeny	1		572	permeability	1		572	mono	1		572	magnitude	1		572	spectrometry	2		572	issr	2		572	dactylifera	1
					573	progress	1		573	permeabilization	1		573	moraiolo	1		573	maize	1		573	spectroscopy	2		573	issue	2		573	deae	1
					574	promoter	1		574	peroxidase	1		574	moss	1		574	malondialdehyde	1		574	spot	2		574	jin	2		574	december	1
					575	pumping	1		575	petraea	1		575	movement	1		575	manipulation	1		575	staining	2		575	juice	2		575	decrease	1
					576	purity	1		576	pheophorbide	1		576	mrna	1		576	mannitol	1		576	starchesugar	2		576	july	2		576	defense	1
					577	ray	1		577	pheophytin	1		577	msel	1		577	margin	1		577	stimulus	2		577	laboratory	2		577	deformation	1
					578	red	1		578	phosphate	1		578	msp	1		578	matrix	1		578	strain	2		578	lactate	2		578	dehydrinand	1
					579	region	1		579	photoperiod	1		579	mulberry	1		579	melt	1		579	surface	2		579	lactiflora	2		579	dehydroascorbicacidreductase	1
					580	regulation	1		580	phototransformation	1		580	multiline	1		580	metabolic	1		580	syneresis	2		580	latitude	2		580	dehydrogenase	1
					581	rehydration	1		581	picea	1		581	myrsinaefolia	1		581	metabolome	1		581	tapioca	2		581	ligularis	2		581	deiminase	1
					582	relationship	1		582	plan	1		582	myrtillus	1		582	methylationsensitiveamplifiedpolymorphism	1		582	taproot	2		582	liquid	2		582	demon	1
					583	remainder	1		583	planthormone	1		583	nature	1		583	microsatellite	1		583	target	2		583	maackia	2		583	depression	1
					584	repolymerization	1		584	plasmolysis	1		584	nauka	1		584	microscopy	1		584	thickness	2		584	maize	2		584	destruction	1
					585	reptan	1		585	polarization	1		585	nemaguardl	1		585	microsite	1		585	threshold	2		585	malatedehydrogenase	2		585	deterioration	1
					586	reptans	1		586	polyacantha	1		586	newhall	1		586	mimic	1		586	top	2		586	malatesynthase	2		586	diameter	1
					587	residue	1		587	polyamide	1		587	night	1		587	minuartia	1		587	transfer	2		587	malaysia	2		587	dielectric	1
					588	resolution	1		588	post	1		588	norway	1		588	mitochondria	1		588	transformant	2		588	mango	2		588	diethyleneglycol	1
					589	resting	1		589	potato	1		589	nostrale	1		589	mobilization	1		589	transmissionelectronmicroscopy	2		589	masson	2		589	difficulty	1
					590	resultant	1		590	precipitation	1		590	november	1		590	mol	1		590	transport	2		590	message	2		590	disaster	1
					591	retention	1		591	prefreezing	1		591	observatory	1		591	monomer	1		591	trend	2		591	methylase	2		591	discovery	1
					592	reversion	1		592	premordia	1		592	occurrence	1		592	moo	1		592	trigger	2		592	microscopy	2		592	display	1
					593	ribulose	1		593	pro	1		593	ofthe	1		593	morex	1		593	turnip	2		593	microstructure	2		593	divergence	1
					594	river	1		594	product	1		594	olive	1		594	mortality	1		594	vacuole	2		594	mirnas	2		594	division	1
					595	saccharum	1		595	production	1		595	oocyte	1		595	moss	1		595	variable	2		595	mitogen	2		595	dongnongdongmai	1
					596	sali	1		596	profile	1		596	opuntia	1		596	movement	1		596	vein	2		596	moisture	2		596	dot	1
					597	saskatoonberry	1		597	progress	1		597	ottawa	1		597	mpa	1		597	viscosity	2		597	mono	2		597	downregulation	1
					598	sativum	1		598	protochlorophyllide	1		598	overestimation	1		598	msacia	1		598	woody	2		598	mrna	2		598	dropletvitrification	1
					599	season	1		599	proton	1		599	oxidant	1		599	msacig	1		599	ynkn	2		599	murashige	2		599	dulcitol	1
					600	secondcycle	1		600	pseudotsuga	1		600	oxygen	1		600	multigene	1		600	aberration	1		600	nana	2		600	editing	1
					601	section	1		601	pulse	1		601	pair	1		601	mutant	1		601	abioticstresss	1		601	nanomaterial	2		601	efficacy	1
					602	sector	1		602	pusa	1		602	passage	1		602	nacuniana	1		602	abnormality	1		602	naphthodianthrone	2		602	effort	1
					603	segment	1		603	quebrachitol	1		603	pbe	1		603	native	1		603	abortion	1		603	nitrilase	2		603	ein	1
					604	shrinkage	1		604	quercus	1		604	peach	1		604	nature	1		604	abundance	1		604	nucleus	2		604	electrolyteleakage	1
					605	sib	1		605	radiata	1		605	pear	1		605	network	1		605	acceleration	1		605	osmosisprotectant	2		605	elfos	1
					606	skoog	1		606	rating	1		606	pentenal	1		606	nov	1		606	accelerator	1		606	osmosisprotection	2		606	elongation	1
					607	smoky	1		607	rearrangement	1		607	percent	1		607	nsw	1		607	accessibility	1		607	oxidation	2		607	embryogenecity	1
					608	snowfall	1		608	regeneration	1		608	performance	1		608	oat	1		608	acclimating	1		608	pan	2		608	embryogeniccallus	1
					609	sodiumion	1		609	regulation	1		609	peroxide	1		609	oats	1		609	acidity	1		609	parallel	2		609	embryogenicity	1
					610	somaticembryosgenesis	1		610	repair	1		610	persica	1		610	oenology	1		610	actin	1		610	pasture	2		610	embryos	1
					611	sorbitol	1		611	rer	1		611	persistence	1		611	onestep	1		611	additive	1		611	peel	2		611	encode	1
					612	source	1		612	resistor	1		612	person	1		612	oppositifolia	1		612	affinity	1		612	pendula	2		612	encoding	1
					613	sporidia	1		613	rest	1		613	petridishe	1		613	option	1		613	aflp	1		613	persian	2		613	endotransglucosylase	1
					614	spruce	1		614	restrictionfragmentlengthpolymorphism	1		614	physcomitrella	1		614	organism	1		614	africa	1		614	phenomenon	2		614	english	1
					615	stabilization	1		615	risk	1		615	picea	1		615	osa	1		615	agreement	1		615	phi	2		615	entropy	1
					616	stage	1		616	rna	1		616	planta	1		616	osmosislyte	1		616	air	1		616	phloem	2		616	epitope	1
					617	static	1		617	robur	1		617	plantation	1		617	output	1		617	ait	1		617	phosphate	2		617	equation	1
					618	structure	1		618	saccharum	1		618	planting	1		618	overexpression	1		618	alleviation	1		618	photoperiod	2		618	erf	1
					619	subfraction	1		619	sand	1		619	plot	1		619	overheating	1		619	alternation	1		619	physcomitrella	2		619	erosion	1
					620	substrate	1		620	saskatchewan	1		620	pollination	1		620	overview	1		620	alternative	1		620	plantlet	2		620	ethylene	1
					621	sugarcane	1		621	scot	1		621	polyacrylamide	1		621	oxidase	1		621	aminofattyacid	1		621	planttissue	2		621	ets	1
					622	sulfoxide	1		622	screening	1		622	populus	1		622	oxygen	1		622	amplex	1		622	plasma	2		622	evans	1
					623	supercooling	1		623	sds	1		623	power	1		623	page	1		623	analogue	1		623	polyphenoloxidase	2		623	evergreen	1
					624	survey	1		624	season	1		624	precipitation	1		624	paper	1		624	angustifolium	1		624	position	2		624	evergreenness	1
					625	taipei	1		625	segregation	1		625	prefrozen	1		625	parallel	1		625	anthocyanin	1		625	pot	2		625	exotherm	1
					626	technique	1		626	sept	1		626	preincubation	1		626	paromomycin	1		626	arctic	1		626	praecox	2		626	extreme	1
					627	thalli	1		627	september	1		627	prerequisite	1		627	paten	1		627	aridity	1		627	pre	2		627	failure	1
					628	tip	1		628	series	1		628	presl	1		628	penetration	1		628	ascorbateperoxidase	1		628	precipitation	2		628	fattyacid	1
					629	trait	1		629	set	1		629	pressure	1		629	pentose	1		629	asparagine	1		629	precultivation	2		629	feasibility	1
					630	transform	1		630	severity	1		630	primrose	1		630	persica	1		630	aspen	1		630	preculture	2		630	filling	1
					631	transformant	1		631	sex	1		631	principle	1		631	phosphate	1		631	atom	1		631	prediction	2		631	finland	1
					632	transformation	1		632	shrinkage	1		632	probenecid	1		632	photoprotection	1		632	attention	1		632	progress	2		632	flower	1
					633	trial	1		633	significance	1		633	prognosis	1		633	photosynthesis	1		633	attribute	1		633	propagation	2		633	fluidity	1
					634	tribe	1		634	silver	1		634	promoter	1		634	photosystemii	1		634	augmentation	1		634	protectant	2		634	fnk	1
					635	trimethylnonylpolyethoxyethanol	1		635	situation	1		635	propagation	1		635	physcomitrella	1		635	authors	1		635	question	2		635	fnskn	1
					636	ubiquitin	1		636	sodium	1		636	ptrm	1		636	picea	1		636	autoselection	1		636	radical	2		636	focus	1
					637	underground	1		637	sodiumchloride	1		637	pumila	1		637	plasmalemma	1		637	auxin	1		637	rec	2		637	fold	1
					638	unsaturation	1		638	source	1		638	quantity	1		638	polyethyleneimine	1		638	average	1		638	relation	2		638	foliar	1
					639	ustilago	1		639	specific	1		639	quercus	1		639	polyethylenimine	1		639	baker	1		639	remodeling	2		639	formamide	1
					640	vaccinium	1		640	spruce	1		640	raffinose	1		640	polymer	1		640	bamboo	1		640	report	2		640	formulation	1
					641	vanadate	1		641	ssr	1		641	rain	1		641	polymorphism	1		641	bank	1		641	restoration	2		641	freezethawingcyclee	1
					642	verrucosa	1		642	stabilization	1		642	reacclimation	1		642	polytrichum	1		642	barley	1		642	rnaseq	2		642	frequency	1
					643	vitamin	1		643	start	1		643	reaction	1		643	pool	1		643	basic	1		643	rosa	2		643	frost	1
					644	vitis	1		644	status	1		644	recognition	1		644	position	1		644	basket	1		644	rumeliacum	2		644	fusion	1
					645	vitrificationsolution	1		645	stolon	1		645	reductant	1		645	positive	1		645	beginning	1		645	sabin	2		645	gallicacid	1
					646	weather	1		646	storage	1		646	regenerability	1		646	possibility	1		646	behaviour	1		646	sains	2		646	gap	1
					647	weight	1		647	strategy	1		647	regenerant	1		647	post	1		647	beijing	1		647	sap	2		647	gasa	1
					648	yield	1		648	structure	1		648	regia	1		648	pot	1		648	bet	1		648	sas	2		648	gcms	1
									649	substance	1		649	region	1		649	potentiality	1		649	bilayers	1		649	secale	2		649	geneontology	1
									650	substitution	1		650	relation	1		650	preculture	1		650	billion	1		650	sensitivity	2		650	germ	1
									651	success	1		651	relationship	1		651	precursor	1		651	biochemistry	1		651	seq	2		651	german	1
									652	sulfate	1		652	release	1		652	prediction	1		652	biomolecule	1		652	shift	2		652	germany	1
									653	sulfoxide	1		653	relevance	1		653	pressure	1		653	bioreactor	1		653	sign	2		653	glauca	1
									654	supplementation	1		654	removal	1		654	productivity	1		654	body	1		654	signaling	2		654	gleditsia	1
									655	support	1		655	replicate	1		655	profiling	1		655	boreal	1		655	silvestris	2		655	gluconeogenesis	1
									656	sweden	1		656	respect	1		656	promoter	1		656	breakdown	1		656	simsii	2		656	gluconicacid	1
									657	sylvatica	1		657	responsiveness	1		657	property	1		657	breeder	1		657	size	2		657	glucopyranoside	1
									658	symptom	1		658	rigali	1		658	protectant	1		658	british	1		658	skoog	2		658	glucose	1
									659	tabacum	1		659	rupture	1		659	provenance	1		659	bsa	1		659	snow	2		659	glutathioneperoxidase	1
									660	takesimana	1		660	sandalwood	1		660	prunus	1		660	budburst	1		660	sodium	2		660	glutathionestransferase	1
									661	tal	1		661	sap	1		661	purification	1		661	burrow	1		661	sodiumbicarbonate	2		661	glycolysis	1
									662	taxon	1		662	saturation	1		662	raspberry	1		662	calcium	1		662	solanum	2		662	grain	1
									663	technique	1		663	scientist	1		663	ratio	1		663	calciumchloride	1		663	sons	2		663	greenhouse	1
									664	tension	1		664	search	1		664	recalcitrant	1		664	cambridge	1		664	specificity	2		664	halostachys	1
									665	testa	1		665	secale	1		665	reculture	1		665	canola	1		665	spectrum	2		665	handling	1
									666	thaliana	1		666	secrete	1		666	regard	1		666	carotenoid	1		666	spermine	2		666	hardening	1
									667	thawing	1		667	segment	1		667	regenerant	1		667	caryophyllaceae	1		667	spinacia	2		667	harvest	1
									668	theory	1		668	senescence	1		668	regime	1		668	category	1		668	spontaneum	2		668	health	1
									669	thermocouple	1		669	sequence	1		669	relativehumidity	1		669	cauliflower	1		669	spsg	2		669	heatshockprotein	1
									670	thunb	1		670	shape	1		670	reliability	1		670	centimorgan	1		670	stability	2		670	homotrimer	1
									671	timberline	1		671	shrub	1		671	removal	1		671	challenge	1		671	sulfateion	2		671	hosta	1
									672	timing	1		672	siamea	1		672	replication	1		672	chapter	1		672	superoxide	2		672	hplc	1
									673	tip	1		673	significance	1		673	reproducibility	1		673	characterisation	1		673	sylvatica	2		673	hub	1
									674	tmso	1		674	snow	1		674	respect	1		674	chemist	1		674	talk	2		674	hybrid	1
									675	tolelance	1		675	sonnblick	1		675	restoration	1		675	chemistry	1		675	target	2		675	hydrogen	1
									676	tolerating	1		676	source	1		676	reversetranscription	1		676	china	1		676	tetrapterum	2		676	hydrogensulfide	1
									677	tool	1		677	space	1		677	ridge	1		677	choice	1		677	texture	2		677	hydrolase	1
									678	tow	1		678	spectrophotometer	1		678	risk	1		678	chromosomes	1		678	transduction	2		678	hydrolysis	1
									679	transcripts	1		679	spruce	1		679	rna	1		679	cin	1		679	trend	2		679	hydrophobic	1
									680	transfer	1		680	starch	1		680	rubber	1		680	cohesiveness	1		680	tuo	2		680	identification	1
									681	transgenic	1		681	stems	1		681	salm	1		681	coil	1		681	typk	2		681	iminohydrolase	1
									682	transition	1		682	step	1		682	sapling	1		682	coldness	1		682	ultrastructure	2		682	immunohistochemistry	1
									683	translocating	1		683	strain	1		683	sativa	1		683	color	1		683	universiti	2		683	implication	1
									684	transport	1		684	substrate	1		684	saxifraga	1		684	competitiveness	1		684	unloading	2		684	inactivation	1
									685	trifolium	1		685	success	1		685	scarcity	1		685	concept	1		685	uptake	2		685	indole	1
									686	triphenyltetrazoliumchloride	1		686	sugarcane	1		686	scattering	1		686	confer	1		686	variability	2		686	induced	1
									687	tuberosus	1		687	supply	1		687	scavenger	1		687	conjunction	1		687	volkensii	2		687	inefficiency	1
									688	typing	1		688	susceptibility	1		688	sciences	1		688	consideration	1		688	vulnerability	2		688	inflorescence	1
									689	uptake	1		689	tack	1		689	scientist	1		689	contrasting	1		689	weight	2		689	ingredient	1
									690	vaccinium	1		690	target	1		690	sds	1		690	contribution	1		690	winterhardiness	2		690	insecurity	1
									691	vacuole	1		691	tetrazolium	1		691	secale	1		691	corymbosum	1		691	wounding	2		691	insolation	1
									692	variable	1		692	threshold	1		692	section	1		692	cotyledon	1		692	wsp	2		692	integrity	1
									693	variety	1		693	throughput	1		693	seeding	1		693	counting	1		693	zinc	2		693	interact	1
									694	vegetable	1		694	thunb	1		694	shrinkage	1		694	country	1		694	zone	2		694	interference	1
									695	version	1		695	timing	1		695	shunt	1		695	covariable	1		695	abisko	1		695	intrinsicallydisorderedprotein	1
									696	vessel	1		696	titan	1		696	sign	1		696	crenulata	1		696	abscisic	1		696	invertase	1
									697	vigor	1		697	tracheid	1		697	signaling	1		697	crepeatbindingfactor	1		697	abstract	1		697	involvement	1
									698	vitality	1		698	transition	1		698	silene	1		698	crosse	1		698	academie	1		698	japonica	1
									699	vitrification	1		699	trehalose	1		699	size	1		699	crown	1		699	acc	1		699	john	1
									700	vulgare	1		700	trial	1		700	skn	1		700	cryobank	1		700	accumulate	1		700	july	1
									701	vulnerability	1		701	trichloride	1		701	slope	1		701	cryobiologist	1		701	acephala	1		701	kegg	1
									702	wagner	1		702	triphenyltetrazolium	1		702	soldanella	1		702	cryoexposure	1		702	acer	1		702	ketoacy	1
									703	weather	1		703	triphenyltetrazoliumchloride	1		703	solute	1		703	cryogen	1		703	acp	1		703	kinase	1
									704	xet	1		704	tropospheric	1		704	source	1		704	cryopreservationmethod	1		704	activation	1		704	kinesin	1
									705	zea	1		705	turnover	1		705	spectroscopy	1		705	cryoprotector	1		705	adonis	1		705	kingdom	1
													706	type	1		706	spell	1		706	cryoresistance	1		706	afro	1		706	kns	1
													707	understanding	1		707	spie	1		707	cryostorability	1		707	agency	1		707	lateembryogenesisabundantprotein	1
													708	unit	1		708	stabilization	1		708	cuticle	1		708	agriculture	1		708	library	1
													709	vaccinium	1		709	stabilizer	1		709	cutting	1		709	agrochemistry	1		709	lignin	1
													710	validity	1		710	stem	1		710	cyro	1		710	ais	1		710	limitation	1
													711	variety	1		711	stimulus	1		711	davis	1		711	ala	1		711	lke	1
													712	vegetation	1		712	strain	1		712	deal	1		712	alcohol	1		712	load	1
													713	verapamil	1		713	strategy	1		713	decade	1		713	alcoholdehydrogenase	1		713	localization	1
													714	victoria	1		714	strength	1		714	decline	1		714	alignment	1		714	locus	1
													715	vitality	1		715	subgroup	1		715	dedifferentiation	1		715	allium	1		715	locust	1
													716	volatileorganiccompound	1		716	substrate	1		716	dehydrinaccumulate	1		716	alteration	1		716	logging	1
													717	wall	1		717	subtype	1		717	dehydrinantibody	1		717	alternative	1		717	longmu	1
													718	webb	1		718	superoxidedismutase	1		718	dehydrinfrom	1		718	amine	1		718	lot	1
													719	weight	1		719	survey	1		719	dehydrintype	1		719	aminoacidbetaine	1		719	lrrrlk	1
													720	xenopus	1		720	suspension	1		720	deltoidea	1		720	aminocyclopropane	1		720	lte	1
													721	yellows	1		721	tectorum	1		721	denudata	1		721	amorphization	1		721	mainstream	1
													722	yield	1		722	tem	1		722	depository	1		722	ancestor	1		722	maldi	1
																	723	temperate	1		723	depression	1		723	anisotropy	1		723	mangae	1
																	724	tetrazolium	1		724	deprivation	1		724	annuusl	1		724	manipulation	1
																	725	tha	1		725	depth	1		725	anti	1		725	mannose	1
																	726	thaliana	1		726	design	1		726	apoplast	1		726	mapk	1
																	727	thawing	1		727	detection	1		727	apoplastic	1		727	marker	1
																	728	theobroma	1		728	device	1		728	architecture	1		728	market	1
																	729	tinder	1		729	devitrification	1		729	arf	1		729	markov	1
																	730	tomato	1		730	dewaxing	1		730	array	1		730	maximum	1
																	731	train	1		731	dextran	1		731	art	1		731	medicine	1
																	732	transfer	1		732	diameter	1		732	asparagaceae	1		732	methyl	1
																	733	transform	1		733	differential	1		733	asparagus	1		733	methyljasmonicacid	1
																	734	transgenic	1		734	differentialscanningcalorimetry	1		734	aspb	1		734	meyer	1
																	735	transport	1		735	differentialthermalanalysis	1		735	assessment	1		735	microtubule	1
																	736	trend	1		736	differentiation	1		736	attempt	1		736	miner	1
																	737	triphenyltetrazoliumchloride	1		737	dioleoyl	1		737	attraction	1		737	mini	1
																	738	tumefacien	1		738	dioscorea	1		738	authors	1		738	mining	1
																	739	understanding	1		739	disaccharide	1		739	backcrosse	1		739	misuse	1
																	740	unloading	1		740	discovery	1		740	balance	1		740	mitochondria	1
																	741	upstream	1		741	disease	1		741	barrier	1		741	mitogen	1
																	742	valley	1		742	disordering	1		742	basic	1		742	mixture	1
																	743	variability	1		743	disruption	1		743	basis	1		743	mmol·l	1
																	744	variant	1		744	division	1		744	basta	1		744	modification	1
																	745	variety	1		745	dmb	1		745	batatas	1		745	modulation	1
																	746	vector	1		746	doichangensis	1		746	behavior	1		746	module	1
																	747	viticulture	1		747	dollar	1		747	behnken	1		747	moiety	1
																	748	vitrificationsolution	1		748	domain	1		748	belgium	1		748	moisture	1
																	749	volatile	1		749	domestication	1		749	bermudagrass	1		749	monocotyledon	1
																	750	wall	1		750	dominance	1		750	betaceum	1		750	monosaccharide	1
																	751	waterbath	1		751	donation	1		751	betaine	1		751	motif	1
																	752	web	1		752	dppc	1		752	bhlh	1		752	mpk	1
																	753	weight	1		753	drop	1		753	bicistronic	1		753	myb	1
																	754	wendl	1		754	droughtstresse	1		754	biology	1		754	nad	1
																	755	wind	1		755	drying	1		755	biomolecule	1		755	nds	1
																	756	wintering	1		756	dryweight	1		756	bioscience	1		756	nelumbo	1
																	757	world	1		757	dta	1		757	blast	1		757	netherlands	1
																	758	ynsk	1		758	earth	1		758	block	1		758	nighttime	1
																					759	ecological	1		759	bloom	1		759	nitrogen	1
																					760	eis	1		760	boiss	1		760	norrubrofusarin	1
																					761	electrochemical	1		761	bond	1		761	november	1
																					762	element	1		762	borkh	1		762	novo	1
																					763	elimination	1		763	brassica	1		763	nut	1
																					764	elsevierinc	1		764	brassinosteroid	1		764	obstacle	1
																					765	emission	1		765	brazil	1		765	odc	1
																					766	encapsulationdehydration	1		766	brevibacterium	1		766	oligosaccharide	1
																					767	energy	1		767	brix	1		767	omic	1
																					768	engineer	1		768	bubble	1		768	opportunity	1
																					769	enhance	1		769	cabbage	1		769	optimization	1
																					770	envelope	1		770	cambium	1		770	orbitrap	1
																					771	environmentalcondition	1		771	canada	1		771	organ	1
																					772	epicotyl	1		772	canadian	1		772	organicacid	1
																					773	ester	1		773	capability	1		773	origin	1
																					774	estimate	1		774	carbonate	1		774	ornamental	1
																					775	esu	1		775	carbondioxide	1		775	ornithinedecarboxylase	1
																					776	evergreen	1		776	carbonyl	1		776	osmoprotection	1
																					777	evolution	1		777	carbosep	1		777	osmosislarity	1
																					778	exchange	1		778	carboxylate	1		778	osmosislyte	1
																					779	exercise	1		779	carmine	1		779	osmosisregulation	1
																					780	existence	1		780	carrot	1		780	ouaar	1
																					781	exotherm	1		781	catabolism	1		781	outline	1
																					782	experimentation	1		782	categorization	1		782	overview	1
																					783	extension	1		783	category	1		783	oxygen	1
																					784	externalization	1		784	cathode	1		784	past	1
																					785	extinction	1		785	cav	1		785	pbl	1
																					786	extract	1		786	central	1		786	pearson	1
																					787	fabrication	1		787	certainty	1		787	performance	1
																					788	fda	1		788	cessation	1		788	periodicals	1
																					789	fertility	1		789	chalcone	1		789	permeability	1
																					790	finland	1		790	chao	1		790	peroxide	1
																					791	fir	1		791	chest	1		791	perspective	1
																					792	fissure	1		792	chinese	1		792	perturbance	1
																					793	flame	1		793	chitinase	1		793	phoenix	1
																					794	flow	1		794	chlorideion	1		794	picture	1
																					795	flowcytometry	1		795	chloropaphis	1		795	plantgeneticresource	1
																					796	flowers	1		796	choice	1		796	plantplanthormone	1
																					797	fluidity	1		797	chromatography	1		797	platinum	1
																					798	fluorescent	1		798	chromosome	1		798	player	1
																					799	folding	1		799	cicutarium	1		799	pod	1
																					800	foliage	1		800	circumstance	1		800	podding	1
																					801	formula	1		801	clade	1		801	polymorphism	1
																					802	formulation	1		802	class	1		802	polyol	1
																					803	fortunella	1		803	client	1		803	polysaccharide	1
																					804	fossil	1		804	closure	1		804	pool	1
																					805	fragmentation	1		805	cluster	1		805	poplar	1
																					806	fritillaria	1		806	colchicum	1		806	possibility	1
																					807	fructan	1		807	cold	1		807	post	1
																					808	fruiting	1		808	color	1		808	potato	1
																					809	furostanol	1		809	communication	1		809	pre	1
																					810	fusion	1		810	complementation	1		810	precipitation	1
																					811	gain	1		811	computer	1		811	preculture	1
																					812	gas	1		812	concordance	1		812	preculturemedium	1
																					813	gelatinisation	1		813	conductance	1		813	prediction	1
																					814	genomic	1		814	connection	1		814	prerequisite	1
																					815	genotypic	1		815	conquest	1		815	pressure	1
																					816	gentians	1		816	constituent	1		816	prevent	1
																					817	genus	1		817	contamination	1		817	priming	1
[truncated: 564 more rows]

## Sheet: Table S10
	Table S10. Term frequency by year in Topic 3
[truncated: 1,333 more rows]

[truncated: 4 more sheets: Table S11, Table S12, Table S13, Table S14]
